# Supplementary material for: Coronatine-Based Gene Expression Changes Impart Partial Resistance to Fall Armyworm (Spodoptera frugiperda) in Seedling Maize
Source: Genes (Basel). 2023 Mar 16;14(3):735. doi: 10.3390/genes14030735 (PMC10048583; doi:10.3390/genes14030735)
Supplement: Supplementary file 1 [file genes-14-00735-s001.zip]

Archive with 2 entries (2 files):
- Data sets 1  Differentially expressed gene list.xlsx
- Supplemental Data.pdf
