# Supplementary material for: Coronatine-Based Gene Expression Changes Impart Partial Resistance to Fall Armyworm (Spodoptera frugiperda) in Seedling Maize
Source: Genes (Basel). 2023 Mar 16;14(3):735. doi: 10.3390/genes14030735 (PMC10048583; doi:10.3390/genes14030735)
Supplement: Supplementary file 1 [file genes-14-00735-s001.zip › Data sets 1 Differentially expressed gene list.xlsx]

## Sheet: sheet1
gene ID	Gene Symbol	Full Name	Gene Annotation	control1	control2	COR1	COR2	Fold Change	Expression
Zm00001d003156			autophagy-related protein 3, putative, expressed	6.12587	0.130637	0	0	0	Down
Zm00001d014493			wound induced protein, putative, expressed	8.02105	9.32934	0	0	0	Down
Zm00001d016948			0	4.94861	7.51488	0	0	0	Down
Zm00001d028179				7.70943	0	0	0	0	Down
Zm00001d039836				2.1044	0	0	0	0	Down
Zm00001d039993			expressed protein	1.65525	3.04638	0	0	0	Down
Zm00001d040375				2.56981	7.80908	0	0	0	Down
Zm00001d047548	hsp18a	18 kda heat shock protein18a	hsp20/alpha crystallin family protein, putative, expressed	0	3.93093	0	0	0	Down
Zm00001d048307			expressed protein	16.6408	17.4387	0	0	0	Down
Zm00001d038806	hsp101	heat-shock protein 101	heat shock protein 101, putative, expressed	3.29415	8.90375	0.145886	0.309786	0.0373566	Down
Zm00001d009716			extra-large G-protein-related, putative, expressed	0.529299	1.67115	0.102897	0.033851	0.0621455	Down
Zm00001d043701			hydrolase, putative, expressed	15.8669	18.6147	0.426428	1.72964	0.0625281	Down
Zm00001d013109	cdpk10	calcium-dependent protein kinase 10	CAMK_CAMK_like.2 - CAMK includes calcium/calmodulin depedent protein kinases, expressed	13.3548	15.0586	0.873772	0.921164	0.0631722	Down
Zm00001d049597			external NADH-ubiquinone oxidoreductase 1, mitochondrial precursor, putative, expressed	57.4661	80.4914	3.56953	5.18157	0.0634333	Down
Zm00001d026126	umc1045	0	protein kinase APK1B, chloroplast precursor, putative, expressed	1.93281	2.86836	0.125708	0.179758	0.0636232	Down
Zm00001d036736	bzip76	bZIP-transcription factor 76	expressed protein	15.324	11.5421	0.713357	1.03378	0.0650313	Down
Zm00001d027370			expressed protein	9.05838	7.84699	0.216227	0.918756	0.0671374	Down
Zm00001d012591			protein disulfide isomerase, putative, expressed	8.5353	3.28423	0.339486	0.58254	0.0780087	Down
Zm00001d024903	hsp90	heat shock protein, 90 kDa	heat shock protein, putative, expressed	2.06442	5.70424	0.112618	0.493818	0.0780619	Down
Zm00001d016448			expressed protein	1.23885	2.69572	0.0999134	0.208053	0.0782719	Down
Zm00001d033987	hsftf17	HSF-transcription factor 17	HSF-type DNA-binding domain containing protein, expressed	4.1484	10.7662	0.271927	0.898661	0.078486	Down
Zm00001d002410			glycosyl hydrolases family 16, putative, expressed	67.3827	68.4937	3.34855	7.35344	0.0787627	Down
Zm00001d034946				6.86166	8.54469	0.507222	0.777284	0.0833751	Down
Zm00001d029371				52.4827	57.9822	3.60584	6.27017	0.0894041	Down
Zm00001d024522	bhlh116	bHLH-transcription factor 116	basic helix-loop-helix family protein, putative, expressed	147.98	157.706	8.56501	19.2662	0.0910451	Down
Zm00001d053818			protein kinase, putative, expressed	110.732	152.331	9.796	14.5377	0.0925014	Down
Zm00001d029667	umc2229	0	OsRhmbd17 - Putative Rhomboid homologue, expressed	5.74764	9.53749	0.261856	1.15547	0.0927258	Down
Zm00001d020429			TKL_IRAK_DUF26-lg.2 - DUF26 kinases have homology to DUF26 containing loci, expressed	31.3693	39.4972	2.31429	4.27951	0.0930454	Down
Zm00001d012642	bhlh79	bHLH-transcription factor 79	helix-loop-helix DNA-binding domain containing protein, expressed	4.95916	6.4138	0.330358	0.756088	0.0955289	Down
Zm00001d014422	jmj16	JUMONJI-transcription factor 16	jmjC domain containing protein, expressed	8.91765	13.0753	0.734531	1.37102	0.0957375	Down
Zm00001d027932			DUF581 domain containing protein, expressed	27.5881	23.0717	2.08522	2.98261	0.100037	Down
Zm00001d044442			pleiotropic drug resistance protein, putative, expressed	8.52232	17.8022	1.05859	1.59135	0.100664	Down
Zm00001d003504			serine hydrolase domain containing protein, expressed	141.842	192.579	14.0456	20.3187	0.102758	Down
Zm00001d027443	hyd8	hydroxylase8	fatty acid hydroxylase, putative, expressed	2.28688	3.33124	0.0948262	0.488204	0.103777	Down
Zm00001d036545				4.87923	4.81979	0.238492	0.784373	0.105461	Down
Zm00001d006591				24.8195	32.0383	2.18272	3.95427	0.107936	Down
Zm00001d010751	lbd38	LBD-transcription factor 38	DUF260 domain containing protein, putative, expressed	14.159	9.92861	1.22336	1.39985	0.108903	Down
Zm00001d015100			CAMK_CAMK_like.12 - CAMK includes calcium/calmodulin depedent protein kinases, expressed	130.211	176.8	15.1814	18.6699	0.110261	Down
Zm00001d052530				47.0546	57.2275	3.64162	7.86992	0.110388	Down
Zm00001d017699			glycosyl hydrolases family 16, putative, expressed	22.6006	25.4441	1.61021	3.73155	0.111183	Down
Zm00001d042063			expressed protein	6.54833	8.6223	0.708553	1.08135	0.117985	Down
Zm00001d021303			tyrosine protein kinase domain containing protein, putative, expressed	3.29074	5.18866	0.307191	0.703207	0.119159	Down
Zm00001d000914				0.596726	1.44085	0.126578	0.122509	0.122247	Down
Zm00001d025141	bhlh108	bHLH-transcription factor 108	basic helix-loop-helix family protein, putative, expressed	27.4318	36.6034	2.8511	4.98789	0.122417	Down
Zm00001d042551			serine/threonine protein kinase, putative, expressed	2.31691	3.53116	0.293248	0.451665	0.127378	Down
Zm00001d015289			0	73.0333	99.77	8.20953	13.926	0.128097	Down
Zm00001d014244			GDSL-like lipase/acylhydrolase, putative, expressed	4.91066	6.61798	0.711264	0.765856	0.128126	Down
Zm00001d052008			ANTH, putative, expressed	2.72377	5.85289	0.523902	0.578132	0.128492	Down
Zm00001d029060				0.442609	7.52887	0.536942	0.495202	0.12948	Down
Zm00001d019060	dxs2	deoxy xylulose synthase 2	transketolase, putative, expressed	13.5633	14.6717	0.935414	2.75144	0.130577	Down
Zm00001d017762	abh1	abscisic acid 8'-hydroxylase1	cytochrome P450, putative, expressed	57.2099	54.1765	5.47983	9.12375	0.131107	Down
Zm00001d034418	hagtf8	GNAT-transcription factor 8	acetyltransferase, GNAT family, putative, expressed	12.6717	7.65878	1.60429	1.10207	0.133118	Down
Zm00001d038651			jacalin-like lectin domain containing protein, expressed	10.9732	21.0205	1.32611	2.94112	0.133377	Down
Zm00001d038717	lbd33	LBD-transcription factor 33	DUF260 domain containing protein, putative, expressed	26.9089	19.9301	2.64934	3.66972	0.13491	Down
Zm00001d052346			nucleotidyltransferase, putative, expressed	20.3049	26.9572	2.31627	4.17458	0.137337	Down
Zm00001d036797			expressed protein	2.75283	3.67932	0.497005	0.393748	0.138484	Down
Zm00001d008983			AAA-type ATPase family protein, putative, expressed	17.1236	5.17648	1.64692	1.44338	0.138578	Down
Zm00001d011133	wrky68	WRKY-transcription factor 68	WRKY7, expressed	10.9527	5.57565	1.40083	0.890993	0.13866	Down
Zm00001d034205			CSLC10 - cellulose synthase-like family C, expressed	47.8062	48.2783	5.64491	7.74464	0.139352	Down
Zm00001d037354	pco139551	0	calmodulin-binding heat-shock protein, putative, expressed	17.8061	20.9957	2.37594	3.03315	0.139403	Down
Zm00001d026094	hsftf20	HSF-transcription factor 20	heat stress transcription factor B-1, putative, expressed	10.5393	15.3374	1.11622	2.49339	0.139493	Down
Zm00001d033848	bhlh137	bHLH-transcription factor 137	helix-loop-helix DNA-binding domain containing protein, expressed	1.76606	2.55558	0.267554	0.33629	0.139726	Down
Zm00001d040318	nactf66	NAC-transcription factor 66	no apical meristem protein, putative, expressed	52.3407	66.2871	7.42967	9.38215	0.141719	Down
Zm00001d006948			cytochrome P450 72A1, putative, expressed	10.7371	24.4323	1.17721	3.91566	0.14481	Down
Zm00001d041608			phosphatidic acid phosphatase-related, putative, expressed	56.2981	74.3927	6.7969	12.2223	0.145528	Down
Zm00001d011638			lipid phosphatase protein, putative, expressed	24.5426	28.0348	3.32904	4.33708	0.145806	Down
Zm00001d015164			cyclin-T1-1, putative, expressed	28.2815	26.1514	3.11856	4.95716	0.148361	Down
Zm00001d003784			glycosyl hydrolases family 17, putative, expressed	34.4064	43.7947	4.47032	7.17975	0.148976	Down
Zm00001d035542			expressed protein	101.713	104.737	9.97958	21.6288	0.153104	Down
Zm00001d052137			tyrosine phosphatase family protein, putative, expressed	16.704	18.6709	1.83504	3.59947	0.153626	Down
Zm00001d006454			myosin heavy chain-related, putative, expressed	5.51203	7.94301	0.754843	1.33857	0.155586	Down
Zm00001d052189			zinc finger, C3HC4 type domain containing protein, expressed	14.4451	14.6279	1.46987	3.08307	0.156604	Down
Zm00001d052063			transmembrane amino acid transporter protein, putative, expressed	10.041	2.96677	0.868957	1.18391	0.157819	Down
Zm00001d001832			harpin-induced protein 1 domain containing protein, expressed	5.48199	4.72431	0.80509	0.806231	0.157875	Down
Zm00001d052253			OsFBK10 - F-box domain and kelch repeat containing protein, expressed	21.2725	24.2946	2.38995	4.86711	0.159261	Down
Zm00001d009171			mitochondrial carrier protein, putative, expressed	4.4785	7.57022	1.23545	0.685272	0.159413	Down
Zm00001d053748			expressed protein	14.6441	14.3436	2.42566	2.19776	0.159496	Down
Zm00001d040029				22.6055	29.5327	3.36985	4.98837	0.160309	Down
Zm00001d013108			fasciclin domain containing protein, expressed	16.4282	20.2415	1.91249	3.97251	0.160487	Down
Zm00001d045387	fat2	fatty acyl-ACP thioesterase2	myristoyl-acyl carrier protein thioesterase, chloroplast precursor, putative, expressed	10.8614	12.0123	1.47231	2.2032	0.160687	Down
Zm00001d007764			galactosyltransferase family protein, putative, expressed	25.3934	40.2999	3.60396	6.97786	0.161079	Down
Zm00001d018106			phosphate-induced protein 1 conserved region domain containing protein, expressed	10.8252	11.8544	1.34407	2.3556	0.163128	Down
Zm00001d013003	nactf60	NAC-transcription factor 60	NAC domain-containing protein 67, putative, expressed	125.429	127.715	11.9405	29.8939	0.165259	Down
Zm00001d049244			IQ calmodulin-binding and BAG domain containing protein, putative, expressed	81.1178	165.159	7.37259	33.5624	0.166215	Down
Zm00001d006759			IBS1, putative, expressed	42.2347	55.0448	7.50366	8.78921	0.167485	Down
Zm00001d008308	nactf97	NAC-transcription factor 97	no apical meristem protein, putative, expressed	5.00384	7.43859	1.122	0.962674	0.167546	Down
Zm00001d031188			CAMK_CAMK_like.34 - CAMK includes calcium/calmodulin depedent protein kinases, expressed	2.75772	2.85855	0.397063	0.555214	0.169557	Down
Zm00001d042211			lumenal PsbP, putative, expressed	34.0762	32.8196	4.23687	7.13489	0.169992	Down
Zm00001d003742			WD-40 repeat family protein, putative, expressed	26.8122	32.0276	4.07968	5.94579	0.170386	Down
Zm00001d001879	arftf3	ARF-transcription factor 3	auxin response factor, putative, expressed	20.1751	28.8447	3.33224	5.05171	0.171032	Down
Zm00001d042922			DnaK family protein, putative, expressed	2.45203	3.85345	0.481825	0.601235	0.171765	Down
Zm00001d018217			expressed protein	62.756	65.5102	10.6741	11.4654	0.172606	Down
Zm00001d034508			galactosyltransferase family protein, putative, expressed	3.49478	4.20446	0.718066	0.616064	0.173281	Down
Zm00001d042800			expressed protein	3.37253	3.95468	0.608366	0.664305	0.173691	Down
Zm00001d042313	camta3	CAMTA-transcription factor 3	calmodulin-binding transcription activator, putative, expressed	6.9063	9.96582	1.25434	1.69906	0.175046	Down
Zm00001d043480			protein kinase domain containing protein, expressed	4.11454	4.68331	0.779681	0.764471	0.175515	Down
Zm00001d032116			receptor-like protein kinase precursor, putative, expressed	1.5601	2.59864	0.226258	0.503986	0.175593	Down
Zm00001d014467			peroxidase precursor, putative, expressed	3.67774	5.50099	0.672807	0.940747	0.175793	Down
Zm00001d014063			receptor-like protein kinase precursor, putative, expressed	3.30209	4.45216	0.621709	0.757517	0.177867	Down
Zm00001d022342			endonuclease/exonuclease/phosphatase family domain containing protein, expressed	13.7953	10.5903	1.43116	2.91509	0.17823	Down
Zm00001d046422	brc2	brassinosteroid catabolism2	cytochrome P450 72A1, putative, expressed	1.84813	1.61243	0.288231	0.329714	0.178568	Down
Zm00001d010814			DUF584 domain containing protein, putative, expressed	106.309	101.467	18.1024	19.0857	0.178982	Down
Zm00001d045557			CSLD2 - cellulose synthase-like family D, expressed	78.8638	76.4667	11.4484	16.431	0.179484	Down
Zm00001d010243			DUF647 domain containing protein, putative, expressed	48.4987	81.4758	11.261	12.2004	0.180508	Down
Zm00001d015361			expressed protein	12.4926	11.9341	1.78208	2.63231	0.18072	Down
Zm00001d047664			expressed protein	8.51523	10.9538	0.296563	3.22538	0.1809	Down
Zm00001d036338			lysM domain containing protein, putative, expressed	25.2981	23.5486	3.76169	5.10505	0.181522	Down
Zm00001d033957	bhlh103	bHLH-transcription factor 103	helix-loop-helix DNA-binding domain containing protein, expressed	51.9114	46.4942	6.21074	11.6565	0.181567	Down
Zm00001d011656			STE_MEKK_ste11_MAP3K.6 - STE kinases include homologs to sterile 7, sterile 11 and sterile 20 from yeast, expressed	25.4965	21.056	2.91059	5.56561	0.182078	Down
Zm00001d014794	piip2	physical impedance induced protein2	senescence-associated protein, putative, expressed	56.88	73.6326	9.69812	14.093	0.18229	Down
Zm00001d039769			zinc finger, C3HC4 type domain containing protein, expressed	32.4127	41.2604	5.19627	8.29458	0.183118	Down
Zm00001d031635			peroxidase precursor, putative, expressed	27.0175	26.1466	3.90286	5.83877	0.183237	Down
Zm00001d036726	wrky114	WRKY-transcription factor 114	WRKY28, expressed	14.6673	14.8919	2.96268	2.4892	0.184439	Down
Zm00001d040076			phosphatidylserine synthase, putative, expressed	1.78198	3.00385	0.281266	0.603864	0.184948	Down
Zm00001d017978			endoglucanase, putative, expressed	11.4916	9.60842	1.43196	2.47259	0.18505	Down
Zm00001d050218			NADPH reductase, putative, expressed	9.87621	19.3379	1.63112	3.79391	0.185699	Down
Zm00001d005783				37.0358	37.349	6.81287	7.05554	0.186441	Down
Zm00001d052458			peflin, putative, expressed	48.3525	47.847	8.23601	9.72508	0.186707	Down
Zm00001d028093			calcium-transporting ATPase, plasma membrane-type, putative, expressed	98.0202	113.388	17.1637	22.408	0.187181	Down
Zm00001d022041			IBS1, putative, expressed	17.3084	23.3116	2.78293	4.84202	0.187714	Down
Zm00001d007901			0	10.1459	13.9851	2.14029	2.39178	0.187811	Down
Zm00001d008307				10.5637	16.2445	1.87214	3.18668	0.188704	Down
Zm00001d021410	psy3	phytoene synthase3		9.65471	10.7617	1.16132	2.69502	0.188884	Down
Zm00001d007915			zinc finger, C3HC4 type domain containing protein, expressed	42.4045	44.7757	7.37078	9.22147	0.190321	Down
Zm00001d006947			0	39.4113	71.268	5.75473	15.4589	0.191668	Down
Zm00001d051814			endoglucanase, putative, expressed	3.53063	2.37752	0.455006	0.683175	0.192646	Down
Zm00001d020702			phosphate carrier protein, mitochondrial precursor, putative, expressed	2.38868	2.73988	0.672909	0.316989	0.193017	Down
Zm00001d037868			eukaryotic peptide chain release factor subunit 1-1, putative, expressed	16.0864	9.08363	2.9252	1.93479	0.193086	Down
Zm00001d027991	hb5	Homeobox-transcription factor 5	homeobox associated leucine zipper, putative, expressed	11.4708	12.5865	1.45629	3.2444	0.195396	Down
Zm00001d013057			0	9.7506	11.3561	1.89947	2.23039	0.195666	Down
Zm00001d011655	mkkk18	MAP kinase kinase kinase18	STE_MEKK_ste11_MAP3K.5 - STE kinases include homologs to sterile 7, sterile 11 and sterile 20 from yeast, expressed	9.31479	7.26485	1.10217	2.14825	0.196049	Down
Zm00001d018421	gata24	C2C2-GATA-transcription factor 24	GATA zinc finger domain containing protein, expressed	42.7944	36.6025	6.71066	8.85772	0.196083	Down
Zm00001d015291			protein kinase domain containing protein, expressed	1.28322	2.0708	0.333808	0.324851	0.196379	Down
Zm00001d006217			tyrosine protein kinase domain containing protein, putative, expressed	15.9914	16.8572	2.23566	4.23602	0.197015	Down
Zm00001d046939			protein kinase APK1B, chloroplast precursor, putative, expressed	58.8742	62.9957	10.8774	13.2148	0.197688	Down
Zm00001d020251			expressed protein	14.0522	15.2694	2.89982	2.9043	0.197947	Down
Zm00001d006493			MATE efflux family protein, putative, expressed	5.33554	3.29268	0.347488	1.3649	0.198464	Down
Zm00001d051863			cytochrome P450, putative, expressed	5.95815	9.40357	0.888785	2.17373	0.19936	Down
Zm00001d021761	myb105	MYB-transcription factor 105	MYB family transcription factor, putative, expressed	2.39925	2.54122	0.504766	0.481232	0.199576	Down
Zm00001d034030			kinesin motor domain containing protein, putative, expressed	2.37302	4.24535	0.607029	0.718335	0.200255	Down
Zm00001d002131			expressed protein	27.9466	18.3097	5.00363	4.30709	0.201285	Down
Zm00001d029087			sucrose synthase, putative, expressed	6.31924	11.3262	0.822054	2.73028	0.201317	Down
Zm00001d043740			STE_MEKK_ste11_MAP3K.6 - STE kinases include homologs to sterile 7, sterile 11 and sterile 20 from yeast, expressed	23.7403	20.5414	2.74012	6.1774	0.201382	Down
Zm00001d029777			phosphate-induced protein 1 conserved region domain containing protein, expressed	5.07601	4.86966	1.11103	0.897362	0.201936	Down
Zm00001d003048			NB-ARC/LRR disease resistance protein, putative, expressed	64.9231	71.2364	10.5619	17.075	0.202974	Down
Zm00001d037052			ubiquitin-conjugating enzyme, putative, expressed	369.567	405.325	64.2634	93.0739	0.203044	Down
Zm00001d033050	zim18	ZIM-transcription factor 18	ZIM domain containing protein, putative, expressed	21.8571	18.0076	2.53091	5.58916	0.203691	Down
Zm00001d018107			phosphate-induced protein 1 conserved region domain containing protein, expressed	140.478	119.622	17.1203	36.2295	0.205113	Down
Zm00001d052653	rboh4	respiratory burst oxidase4	0	81.904	101.732	13.9679	23.7337	0.205306	Down
Zm00001d044390			aspartic proteinase, putative, expressed	11.5512	9.22264	1.42861	2.8368	0.205326	Down
Zm00001d017837			expressed protein	10.8059	15.6323	1.31026	4.12548	0.205602	Down
Zm00001d011527	wrky42	WRKY-transcription factor 42	WRKY16, expressed	0.962448	2.25558	0.139232	0.523303	0.205882	Down
Zm00001d044138	sum1	siroheme uroporphyrinogen methyltransferase1	siroheme synthase, putative, expressed	26.1414	32.5437	6.64798	5.45502	0.206236	Down
Zm00001d032753			zinc finger family protein, putative, expressed	1.82542	1.89071	0.315127	0.458807	0.208263	Down
Zm00001d013097			glucan endo-1,3-beta-glucosidase precursor, putative, expressed	25.6106	19.2111	4.19052	5.17711	0.208998	Down
Zm00001d037334	myb106	MYB-transcription factor 106	ODORANT1, putative, expressed	3.19912	3.83472	0.663016	0.809104	0.209291	Down
Zm00001d045476				10.133	12.7228	2.23397	2.55928	0.209717	Down
Zm00001d024531	umc1239	0	CSLF6 - cellulose synthase-like family F; beta1,3;1,4 glucan synthase, expressed	31.0229	54.7	5.65699	12.3235	0.209751	Down
Zm00001d014804			eukaryotic aspartyl protease domain containing protein, expressed	4.75816	4.32238	0.860488	1.04998	0.210391	Down
Zm00001d034221			stress-induced protein, putative, expressed	37.612	34.3757	4.28823	10.8672	0.210528	Down
Zm00001d043795			glutathione S-transferase, putative, expressed	3.89228	6.94992	1.44042	0.845463	0.210832	Down
Zm00001d028654			NAD dependent epimerase/dehydratase family domain containing protein, expressed	15.2859	10.8398	2.50763	3.00583	0.211036	Down
Zm00001d038768			reticulon domain containing protein, putative, expressed	5.22895	4.13693	1.33566	0.654906	0.212534	Down
Zm00001d035616	pza02948	0	soluble inorganic pyrophosphatase, putative, expressed	148.828	167.595	28.7139	38.6061	0.212753	Down
Zm00001d030304			thaumatin, putative, expressed	14.1503	21.3079	2.54076	5.02373	0.213335	Down
Zm00001d011666			CAMK_CAMK_like.34 - CAMK includes calcium/calmodulin depedent protein kinases, expressed	10.7406	12.2578	1.76472	3.17986	0.214997	Down
Zm00001d009309			glycosyl hydrolases family 16, putative, expressed	117.624	139.062	23.9714	31.2805	0.215251	Down
Zm00001d040594	myb145	MYB-transcription factor 145	MYB family transcription factor, putative, expressed	5.02744	5.94463	0.905144	1.46731	0.216227	Down
Zm00001d017768			expressed protein	87.4339	85.7016	14.8154	22.7523	0.216984	Down
Zm00001d043060	wrky81	WRKY-transcription factor 81	WRKY21, expressed	3.83426	2.78102	0.543575	0.898372	0.217972	Down
Zm00001d032120			tetraspanin family protein, putative, expressed	26.6562	24.871	6.54556	4.70553	0.218352	Down
Zm00001d006153			hydrolase, alpha/beta fold family domain containing protein, expressed	71.4582	107.292	16.7015	22.4247	0.218888	Down
Zm00001d012522			E2F-related protein, putative, expressed	10.588	7.12865	2.01247	1.87948	0.219678	Down
Zm00001d022005			0	2.82929	4.05749	0.176208	1.34408	0.220755	Down
Zm00001d046454	fat1	fatty acyl thioesterase1	myristoyl-acyl carrier protein thioesterase, chloroplast precursor, putative, expressed	53.0261	47.6226	10.2827	11.9797	0.221189	Down
Zm00001d017422	hb41	Homeobox-transcription factor 41	homeobox associated leucine zipper, putative, expressed	7.60427	5.16045	1.19725	1.62687	0.221244	Down
Zm00001d044995			tyrosine protein kinase domain containing protein, putative, expressed	19.7128	20.3186	3.39364	5.47319	0.221497	Down
Zm00001d051468			zinc finger, C3HC4 type domain containing protein, expressed	43.5861	37.4972	7.7426	10.2551	0.221966	Down
Zm00001d043706	bhlh57	bHLH-transcription factor 57	helix-loop-helix DNA-binding domain containing protein, expressed	14.9758	9.99789	1.30632	4.24244	0.222184	Down
Zm00001d046455			transferase family protein, putative, expressed	1.66206	1.87665	0.418632	0.368389	0.222403	Down
Zm00001d020364	GRMZM2G025646	0	EARLY flowering protein, putative, expressed	17.6591	19.8934	3.45363	4.99305	0.22493	Down
Zm00001d038340			anthranilate phosphoribosyltransferase, putative, expressed	3.7878	4.37193	0.811914	1.02916	0.225629	Down
Zm00001d047476			zinc finger, C3HC4 type domain containing protein, expressed	51.9305	58.4747	11.7084	13.2159	0.225753	Down
Zm00001d009418			hydrolase, alpha/beta fold family domain containing protein, expressed	139.812	166.361	30.5652	39.8206	0.229889	Down
Zm00001d016660	ppi1	peptidyl-prolyl isomerase1	peptidyl-prolyl cis-trans isomerase, putative, expressed	111.084	10.3721	2.65598	25.2701	0.229927	Down
Zm00001d010961			TKL_IRAK_CR4L.4 - The CR4L subfamily has homology with Crinkly4, expressed	4.48027	5.68483	0.719101	1.62024	0.230135	Down
Zm00001d019505			SNARE domain containing protein, putative, expressed	151.004	163.428	29.2746	43.2982	0.230806	Down
Zm00001d027900	zim27	ZIM-transcription factor 27	ZIM domain containing protein, putative, expressed	27.0203	34.8093	6.12652	8.19754	0.23167	Down
Zm00001d033174	gap1	Golgi associated protein homolog	alpha-1,4-glucan-protein synthase, putative, expressed	183.58	198.27	40.8961	47.5937	0.23174	Down
Zm00001d043935			ras-related protein, putative, expressed	19.2183	22.8923	4.39584	5.36457	0.23178	Down
Zm00001d002905			expressed protein	3.40594	5.56767	0.72335	1.36574	0.232804	Down
Zm00001d015091			transmembrane BAX inhibitor motif-containing protein, putative, expressed	74.8386	87.3535	16.3327	21.5449	0.233535	Down
Zm00001d011393			C4-dicarboxylate transporter/malic acid transport protein, expressed	1.18041	2.95506	0.32219	0.644528	0.233763	Down
Zm00001d039642			flavonol-3-O-glycoside-7-O-glucosyltransferase 1, putative, expressed	8.39214	15.6364	1.34975	4.27077	0.23391	Down
Zm00001d043025	wrky43	WRKY-transcription factor 43	WRKY24, expressed	4.28126	6.68247	0.99189	1.57743	0.234347	Down
Zm00001d028912			plant protein of unknown function domain containing protein, expressed	12.4385	11.6813	2.44819	3.23185	0.235493	Down
Zm00001d006621			CAMK_CAMK_like.34 - CAMK includes calcium/calmodulin depedent protein kinases, expressed	46.8972	51.5022	8.90379	14.2761	0.235569	Down
Zm00001d015777			hsp20/alpha crystallin family protein, putative, expressed	4.39868	4.12576	1.02907	0.981361	0.235843	Down
Zm00001d040399			peroxidase precursor, putative, expressed	38.7537	45.4492	8.91482	10.9867	0.236352	Down
Zm00001d029163				13.8852	17.2583	2.59211	4.79117	0.237073	Down
Zm00001d017539			uncharacterized mscS family protein, putative, expressed	11.3498	10.4971	2.80284	2.38966	0.237677	Down
Zm00001d025580	serk1	somatic embryogenesis receptor-like kinase1	BRASSINOSTEROID INSENSITIVE 1-associated receptor kinase 1 precursor, putative, expressed	2.8553	2.35271	0.528657	0.709909	0.237819	Down
Zm00001d005969	bhlh157	bHLH-transcription factor 157	transcription factor BIM2, putative, expressed	21.5954	25.8451	4.32835	7.01106	0.239024	Down
Zm00001d020093			NAD dependent epimerase/dehydratase family protein, putative, expressed	3.13707	3.8353	0.967924	0.704442	0.239856	Down
Zm00001d015767			expressed protein	35.4126	27.4892	6.67393	8.52696	0.241661	Down
Zm00001d002824			vacuolar-processing enzyme precursor, putative, expressed	145.195	151.393	33.8535	37.8805	0.241864	Down
Zm00001d023664			GRAM domain containing protein, expressed	13.7288	14.3691	3.24855	3.55504	0.242139	Down
Zm00001d015614	myb50	MYB-transcription factor 50	myb-like DNA-binding domain containing protein, putative, expressed	21.7367	11.3397	2.85255	5.23981	0.244657	Down
Zm00001d012482	wrky115	WRKY-transcription factor 115	WRKY24, expressed	3.27022	4.19086	0.880608	0.952894	0.245742	Down
Zm00001d026154			glutathione peroxidase domain containing protein, expressed	7.32262	7.5353	1.99593	1.6612	0.24614	Down
Zm00001d048521			lysM domain containing protein, putative, expressed	7.89376	7.34356	1.56309	2.19889	0.246892	Down
Zm00001d031222			ATPase 3, putative, expressed	16.6063	24.2049	3.59184	6.51645	0.247684	Down
Zm00001d003750			digalactosyldiacylglycerol synthase, chloroplast precursor, putative, expressed	8.23964	11.0288	1.81012	2.96334	0.247735	Down
Zm00001d040028				7.88957	8.97423	0.979258	3.20292	0.247997	Down
Zm00001d003830	adt6	arogenate dehydratase6	prephenate dehydratase domain containing protein, expressed	113.866	90.4252	21.8828	28.8292	0.248234	Down
Zm00001d005478			CESA6 - cellulose synthase, expressed	2.17858	4.44194	0.57295	1.07096	0.248305	Down
Zm00001d011561			drought induced 19 protein, putative, expressed	97.686	105.653	24.3499	26.1585	0.248395	Down
Zm00001d022415				409.649	443.633	97.109	115.026	0.248611	Down
Zm00001d027355			OsRhmbd7 - Putative Rhomboid homologue, expressed	4.13923	7.29364	1.09938	1.75029	0.249252	Down
Zm00001d008250			glycosyltransferase family 43 protein, putative, expressed	3.41635	2.36826	0.581313	0.860612	0.249269	Down
Zm00001d045112	arr2	ARR-B-transcription factor 2	two-component response regulator, putative, expressed	1.72822	1.35618	0.47406	0.294808	0.249276	Down
Zm00001d038167			lipase, putative, expressed	32.4511	30.8891	8.05374	7.79018	0.25014	Down
Zm00001d019317	cesa8	cellulose synthase8	CESA6 - cellulose synthase, expressed	10.9816	12.3076	2.16542	3.67038	0.25058	Down
Zm00001d044906	opr2	12-oxo-phytodienoic acid reductase2	12-oxophytodienoate reductase, putative, expressed	45.0445	93.0492	10.5997	24.0759	0.251102	Down
Zm00001d017874			GPI-anchored protein, putative, expressed	6.57841	11.909	2.21546	2.42905	0.251226	Down
Zm00001d038432			expressed protein	54.9863	59.0924	14.0275	14.6591	0.251463	Down
Zm00001d048073			DnaK family protein, putative, expressed	9.12422	15.7166	2.48782	3.77626	0.252169	Down
Zm00001d032187			lactate/malate dehydrogenase, putative, expressed	62.796	62.8916	14.4738	17.3999	0.253595	Down
Zm00001d017849			expressed protein	6.31153	8.88369	1.4708	2.41267	0.255572	Down
Zm00001d016664			ERD1 protein, chloroplast precursor, putative, expressed	84.6401	83.7215	21.2563	21.7761	0.255595	Down
Zm00001d028374			immediate-early fungal elicitor protein CMPG1, putative, expressed	28.7652	31.1539	7.52664	7.84671	0.256568	Down
Zm00001d039711			KIP1, putative, expressed	32.8216	32.888	7.42854	9.45438	0.256932	Down
Zm00001d038739			hydrolase, acting on carbon-nitrogen, putative, expressed	28.8717	30.0736	6.56021	8.68968	0.258713	Down
Zm00001d043062	wrky40	WRKY-transcription factor 40	WRKY108, expressed	32.0771	28.8503	5.10538	10.6655	0.258847	Down
Zm00001d011684			DUF292 domain containing protein, expressed	56.1664	69.4888	15.3159	17.2613	0.259259	Down
Zm00001d033049	zim3	ZIM-transcription factor 3	ZIM domain containing protein, putative, expressed	66.7596	39.1887	6.57342	20.9754	0.260021	Down
Zm00001d028574				95.0873	84.7376	17.2219	29.8038	0.261508	Down
Zm00001d052194	hsp22	heat shock protein22	heat shock 22 kDa protein, mitochondrial precursor, putative, expressed	5.92539	8.11809	1.18251	2.49242	0.261682	Down
Zm00001d032806			pectate lyase precursor, putative, expressed	1.35911	1.67727	0.402791	0.394949	0.262727	Down
Zm00001d020395			integral membrane protein, putative, expressed	23.9226	16.4538	5.31437	5.2977	0.262829	Down
Zm00001d033862	acs6	1-aminocyclopropane-1-carboxylate synthase6	aminotransferase, classes I and II, domain containing protein, expressed	4.29599	5.99389	1.38701	1.32701	0.263756	Down
Zm00001d012420	hsp1	heat shock protein1	DnaK family protein, putative, expressed	5.05138	9.99693	1.45159	2.542	0.265385	Down
Zm00001d052478				2.54876	4.02781	0.785246	0.963956	0.265975	Down
Zm00001d044387			transmembrane amino acid transporter protein, putative, expressed	2.14054	2.60975	0.250513	1.01397	0.266191	Down
Zm00001d009328			glycosyltransferase, putative, expressed	103.5	97.0989	25.1429	28.2656	0.266245	Down
Zm00001d013185			cytochrome P450, putative, expressed	18.0284	16.3552	4.59671	4.56906	0.266574	Down
Zm00001d044769			expressed protein	455.884	506.363	84.6418	172.936	0.267684	Down
Zm00001d031555	umc1748	0	membrane protein, putative, expressed	7.57608	11.0531	2.74632	2.25023	0.268211	Down
Zm00001d047694			glycosyltransferase, putative, expressed	5.60045	7.46167	1.42112	2.08313	0.268276	Down
Zm00001d002540	cdpk5	calcium dependent protein kinase5	CAMK_CAMK_like.27 - CAMK includes calcium/calmodulin depedent protein kinases, expressed	100.894	100.517	23.5161	30.5834	0.268603	Down
Zm00001d003533	ts1	tassel seed1	lipoxygenase protein, putative, expressed	72.7687	78.8101	17.0849	23.6566	0.268781	Down
Zm00001d036656			protein kinase APK1B, chloroplast precursor, putative, expressed	7.74684	9.41928	1.95124	2.66791	0.269085	Down
Zm00001d005826				28.3247	24.2262	6.35562	7.84569	0.270239	Down
Zm00001d006511			transporter family protein, putative, expressed	43.0507	65.1902	10.658	18.6	0.270304	Down
Zm00001d025943				2.65253	3.63273	0.819444	0.885295	0.271228	Down
Zm00001d024755			protein kinase, putative, expressed	168.175	168.413	44.108	47.5499	0.272315	Down
Zm00001d011654			STE_MEKK_ste11_MAP3K.4 - STE kinases include homologs to sterile 7, sterile 11 and sterile 20 from yeast, expressed	6.90556	6.86766	1.47644	2.28531	0.273121	Down
Zm00001d037155			aspartic proteinase nepenthesin-1 precursor, putative, expressed	3.39074	2.7167	0.67051	1.00319	0.274043	Down
Zm00001d018966			glycosyl hydrolase, putative, expressed	40.4891	42.8991	9.13318	13.7379	0.274272	Down
Zm00001d043267			acyltransferase, putative, expressed	231.842	253.964	58.3501	74.9774	0.274446	Down
Zm00001d042993			leaf senescence related protein, putative, expressed	9.9615	9.92213	2.88116	2.57817	0.274564	Down
Zm00001d017592	ereb16	AP2-EREBP-transcription factor 16	dehydration-responsive element-binding protein, putative, expressed	15.5739	11.9584	1.61671	5.94791	0.274754	Down
Zm00001d020667				152.332	164.975	39.0067	48.1905	0.274804	Down
Zm00001d027585	cki3	cyclin-dependent kinase inhibitor3	cyclin-dependent kinase inhibitor, putative, expressed	5.8085	5.30668	1.3013	1.75465	0.274935	Down
Zm00001d034461			indole-3-glycerol phosphate lyase, chloroplast precursor, putative, expressed	13.1669	10.4813	2.80506	3.71967	0.275908	Down
Zm00001d034494			expressed protein	36.5434	31.5241	6.74956	12.0543	0.276253	Down
Zm00001d031796	ereb172	AP2-EREBP-transcription factor 172	AP2 domain containing protein, expressed	214.786	196.377	38.4259	75.4587	0.276982	Down
Zm00001d038866			fiber protein Fb11, putative, expressed	22.3705	17.528	6.18254	4.89889	0.277741	Down
Zm00001d025166			dehydrogenase, putative, expressed	295.216	360.569	71.4273	110.94	0.27809	Down
Zm00001d042437			copine, putative, expressed	220.63	219.434	57.1321	65.5966	0.278888	Down
Zm00001d028428			calcium-binding EF hand family protein, putative, expressed	74.2167	117.203	20.9905	32.4814	0.279344	Down
Zm00001d039000			dnaJ domain containing protein, expressed	20.0659	25.1561	4.05856	8.57498	0.279367	Down
Zm00001d045046	ptf1	Pi starvation-induced transcription factor1	PTF1, putative, expressed	13.3787	15.9136	4.81679	3.38208	0.279898	Down
Zm00001d025524	lox7	lipoxygenase7	lipoxygenase protein, putative, expressed	8.09658	9.73704	1.8775	3.11556	0.27998	Down
Zm00001d010675			ICE-like protease p20 domain containing protein, putative, expressed	4.28915	7.45934	1.37079	1.92101	0.280189	Down
Zm00001d031581	bnlg1615	0	pre-mRNA-splicing factor ATP-dependent RNA helicase DHX16, putative, expressed	166.747	170.059	44.869	49.566	0.280384	Down
Zm00001d039037			CGMC_MAPKCMGC_2.8 - CGMC includes CDA, MAPK, GSK3, and CLKC kinases, expressed	142.376	134.797	31.5858	46.6347	0.282208	Down
Zm00001d011276			OsFBD3 - F-box and FBD domain containing protein, expressed	8.34677	9.46784	1.64664	3.38783	0.282603	Down
Zm00001d006861			0	4.34545	7.10423	1.00032	2.27092	0.285706	Down
Zm00001d017547			dehydrin, putative, expressed	153.792	173.568	40.1716	53.5622	0.286332	Down
Zm00001d018178	bzip4	bZIP-transcription factor 4	bZIP transcription factor, putative, expressed	59.598	51.9419	16.3653	15.6914	0.287401	Down
Zm00001d051420	dhn3	dehydrin3	dehydrin, putative, expressed	12.1822	13.5608	3.5114	3.89345	0.287645	Down
Zm00001d033711			plastocyanin-like domain containing protein, putative, expressed	6.22185	7.46162	1.46857	2.47146	0.287941	Down
Zm00001d045225				1.51898	1.28174	0.493289	0.31599	0.288954	Down
Zm00001d030108	jmj14	JUMONJI-transcription factor 14	jmjC domain containing protein, expressed	20.881	26.1133	5.89947	7.68066	0.288974	Down
Zm00001d048310			Leucine Rich Repeat family protein, expressed	78.5582	73.5066	20.2716	23.7114	0.289239	Down
Zm00001d003399			atypical receptor-like kinase MARK, putative, expressed	1.38494	1.62116	0.251856	0.620511	0.290199	Down
Zm00001d029353	bx12	benzoxazinone synthesis12	O-methyltransferase, putative, expressed	22.5479	29.7488	5.3292	9.85677	0.290381	Down
Zm00001d006677	bzr7	BZR-transcription factor 7	BES1/BZR1 homolog protein, putative, expressed	4.5632	2.99577	1.24865	0.95237	0.29118	Down
Zm00001d020492	wrky53	WRKY-transcription factor 53	WRKY76, expressed	38.2511	69.7958	9.96194	21.5084	0.291266	Down
Zm00001d025752			ethylene-responsive protein related, putative, expressed	1.40851	3.14095	0.628088	0.698118	0.291508	Down
Zm00001d018298			hsp20/alpha crystallin family protein, putative, expressed	4.85223	4.69048	1.09104	1.69438	0.29189	Down
Zm00001d051336			ras-related protein, putative, expressed	234.765	242.537	65.0489	74.3261	0.292006	Down
Zm00001d039670	pld1	phospholipase D1	phospholipase D, putative, expressed	60.9836	61.6979	15.6928	20.2523	0.292995	Down
Zm00001d016719			U-box domain containing protein, expressed	42.8131	29.4254	5.39803	15.7886	0.293287	Down
Zm00001d025751			expressed protein	15.0927	16.0205	4.23717	4.89295	0.293448	Down
Zm00001d025798			EF hand family protein, putative, expressed	40.5132	44.6727	11.625	13.3866	0.293612	Down
Zm00001d027710			peroxidase precursor, putative, expressed	28.9892	23.3708	7.16523	8.24824	0.294375	Down
Zm00001d037556			GDSL-like lipase/acylhydrolase, putative, expressed	10.5657	15.1744	3.36666	4.26398	0.29645	Down
Zm00001d022132			von Willebrand factor type A domain containing protein, expressed	12.9029	26.0388	6.00704	5.54755	0.296715	Down
Zm00001d021946	gras38	GRAS-transcription factor 38	0	99.1192	109.11	24.1688	37.9108	0.298131	Down
Zm00001d029356	bx11	benzoxazinone synthesis11	O-methyltransferase, putative, expressed	14.6412	18.1479	3.00259	6.77301	0.298136	Down
Zm00001d040067			glycosyltransferase protein, putative, expressed	48.6824	49.1408	13.5071	15.6744	0.298309	Down
Zm00001d043989			OsFBK1 - F-box domain and kelch repeat containing protein, expressed	7.49656	12.5896	1.86957	4.12627	0.298506	Down
Zm00001d006130			expressed protein	7.47871	8.24822	2.5405	2.15816	0.298765	Down
Zm00001d014463			early nodulin 20 precursor, putative, expressed	16.0711	12.7436	3.36511	5.25044	0.298998	Down
Zm00001d034453			indole-3-glycerol phosphate lyase, chloroplast precursor, putative, expressed	15.2975	10.9356	3.11457	4.73637	0.299276	Down
Zm00001d021861			transmembrane protein 49, putative, expressed	14.6676	16.5569	3.81284	5.5448	0.299689	Down
Zm00001d044744			endoglucanase, putative, expressed	2.51512	2.59849	0.559886	0.974623	0.300083	Down
Zm00001d038998			protein of unknown function DUF1421 domain containing protein, expressed	28.0683	30.8769	8.18872	9.54322	0.300821	Down
Zm00001d021835			CAMK_CAMK_like.34 - CAMK includes calcium/calmodulin depedent protein kinases, expressed	285.517	320.952	76.8144	105.627	0.300826	Down
Zm00001d005752			expressed protein	2.89934	2.90361	0.480927	1.26552	0.300958	Down
Zm00001d007027			zinc finger, C3HC4 type domain containing protein, expressed	100.619	106.939	22.1106	40.5047	0.301676	Down
Zm00001d011396			expressed protein	224.538	260.467	67.7644	78.8093	0.302211	Down
Zm00001d005813	zim13	ZIM-transcription factor 13	zinc-finger protein, putative, expressed	9.05248	8.9328	2.3523	3.08565	0.302356	Down
Zm00001d010421			protein kinase domain containing protein, expressed	51.8589	58.8135	13.731	19.7484	0.302509	Down
Zm00001d001694				6.20154	10.6071	2.06039	3.03176	0.302948	Down
Zm00001d047796			NAD dependent epimerase/dehydratase family domain containing protein, expressed	155.383	157.045	44.3181	50.767	0.304342	Down
Zm00001d038447			exo70 exocyst complex subunit domain containing protein, expressed	37.383	38.1201	10.1238	12.908	0.305044	Down
Zm00001d018059			lectin-like receptor kinase 1, putative, expressed	1.12282	1.90225	0.421989	0.502379	0.305569	Down
Zm00001d021226	nthr3	anther-specific protein 3	LTPL45 - Protease inhibitor/seed storage/LTP family protein precursor, expressed	12.3379	8.52332	1.98122	4.40922	0.306331	Down
Zm00001d017152	epr4	endochitinase precursor4	CHIT1 - Chitinase family protein precursor, expressed	58.7355	73.2699	20.3395	20.1179	0.306483	Down
Zm00001d028303			0	10.0553	4.72766	1.97389	2.56402	0.306969	Down
Zm00001d028406			3-ketoacyl-CoA synthase, putative, expressed	92.5781	70.7447	24.3761	26.0615	0.308822	Down
Zm00001d017918				2.33034	2.26373	0.797356	0.624065	0.309403	Down
Zm00001d002632			OsRhmbd11 - Putative Rhomboid homologue, expressed	58.4559	72.9047	18.3661	22.3046	0.309611	Down
Zm00001d032069			tyrosine protein kinase domain containing protein, putative, expressed	23.5266	22.6517	6.12424	8.22587	0.310754	Down
Zm00001d014166			calcium-transporting ATPase, plasma membrane-type, putative, expressed	4.8382	8.46686	1.75579	2.37888	0.310759	Down
Zm00001d008923			expressed protein	26.2937	20.9366	6.95057	7.82898	0.312925	Down
Zm00001d003671			phospholipase C, putative, expressed	6.8923	4.68518	1.37788	2.24501	0.312926	Down
Zm00001d022678				36.1561	40.0672	10.5442	13.337	0.313306	Down
Zm00001d005164			CAMK_CAMK_like.32 - CAMK includes calcium/calmodulin depedent protein kinases, expressed	21.1962	27.0161	7.4869	7.64034	0.313763	Down
Zm00001d029744	fnsi1	flavone synthase typeI1	flavonol synthase/flavanone 3-hydroxylase, putative, expressed	17.7284	36.7074	5.58532	11.5099	0.314044	Down
Zm00001d022434			AGC_AGC_other_RS6K_like.2 - ACG kinases include homologs to PKA, PKG and PKC, expressed	65.2589	71.4209	20.5248	22.6101	0.315591	Down
Zm00001d051795			OsCML20 - Calmodulin-related calcium sensor protein, expressed	15.0982	15.7675	5.37124	4.39352	0.316363	Down
Zm00001d005727			UBX domain containing protein, expressed	8.15308	9.65201	2.45167	3.18149	0.316379	Down
Zm00001d028826	rth3	roothair defective3	COBRA-like protein 7 precursor, putative, expressed	17.2175	15.6113	4.54756	5.86027	0.317034	Down
Zm00001d003249			mitotic spindle checkpoint protein MAD2, putative, expressed	12.3091	13.5711	4.48057	3.76992	0.318795	Down
Zm00001d038448			prenylated rab acceptor, putative, expressed	66.7248	73.9754	21.734	23.3349	0.320319	Down
Zm00001d017984			glycosyl transferase 8 domain containing protein, putative, expressed	89.4112	97.57	24.0898	35.8063	0.320332	Down
Zm00001d025903			expressed protein	132.979	113.838	36.4068	42.7246	0.320608	Down
Zm00001d023700			expressed protein	15.3846	9.22723	2.99762	4.90121	0.320936	Down
Zm00001d031267			2-nitropropane dioxygenase family, putative, expressed	68.023	85.3175	22.5594	26.6928	0.321195	Down
Zm00001d031203			hydrolase, alpha/beta fold family domain containing protein, expressed	57.8564	59.7075	16.5721	21.1907	0.321211	Down
Zm00001d020703			D-mannose binding lectin family protein, expressed	3.68002	3.59902	1.27655	1.06198	0.321269	Down
Zm00001d021948			STE_PAK_Ste20_Slob_Wnk.5 - STE kinases include homologs to sterile 7, sterile 11 and sterile 20 from yeast, expressed	4.01153	4.73458	1.21927	1.5942	0.321682	Down
Zm00001d052903			3-hydroxy-3-methylglutaryl-coenzyme A reductase, putative, expressed	3.81585	4.04784	1.00228	1.52863	0.321848	Down
Zm00001d021930	GRMZM2G055216	0	transporter-related, putative, expressed	21.1736	18.3278	6.83299	5.95817	0.323815	Down
Zm00001d023856	umc1785	0	RALFL4 - Rapid ALkalinization Factor RALF family protein precursor, expressed	110.032	94.7357	27.9578	38.42	0.324161	Down
Zm00001d048061			3-ketoacyl-CoA synthase, putative, expressed	2.93115	2.67617	0.471419	1.3483	0.324526	Down
Zm00001d049288			0	14.124	9.53883	4.38522	3.29434	0.324541	Down
Zm00001d029708	gst30	glutathione transferase30	glutathione S-transferase, putative, expressed	10.8012	8.68558	1.96315	4.3618	0.324576	Down
Zm00001d032532			shikimate/quinate 5-dehydrogenase, putative, expressed	40.3298	39.3809	11.6322	14.3158	0.325527	Down
Zm00001d039401			0	61.9433	64.3168	20.16	20.9758	0.325802	Down
Zm00001d011132			protein phosphatase 2C, putative, expressed	30.3138	21.6812	9.32591	7.63828	0.326266	Down
Zm00001d047017	bhlh91	bHLH-transcription factor 91	transcription factor MYC7E, putative, expressed	11.8388	10.6054	2.78336	4.54011	0.326297	Down
Zm00001d043653			endonuclease/exonuclease/phosphatase family domain containing protein, expressed	12.7086	14.6177	4.20653	4.73753	0.327306	Down
Zm00001d006749			expressed protein	3.34991	2.51936	0.477504	1.44359	0.327314	Down
Zm00001d034130			expressed protein	62.8645	54.0027	18.8515	19.4265	0.327534	Down
Zm00001d052061			CYPRO4, putative, expressed	81.999	93.7241	25.4464	32.1426	0.327726	Down
Zm00001d022245			calmodulin-binding protein, putative, expressed	1.52094	3.07609	0.747511	0.7601	0.327953	Down
Zm00001d018461			thioredoxin family protein, putative, expressed	79.8163	83.3311	24.8617	28.7516	0.328619	Down
Zm00001d048345			protein kinase family protein, putative, expressed	19.1516	21.7276	6.67113	6.78769	0.329234	Down
Zm00001d018973	iaa32	Aux/IAA-transcription factor 32	OsIAA24 - Auxin-responsive Aux/IAA gene family member, expressed	37.7175	37.6462	10.3617	14.4749	0.329557	Down
Zm00001d025167				7.08433	8.56931	2.74919	2.41533	0.329925	Down
Zm00001d043929			fasciclin domain containing protein, expressed	33.3734	37.0005	6.0635	17.1726	0.330181	Down
Zm00001d038780			expressed protein	80.7787	78.0367	23.4031	29.0788	0.330459	Down
Zm00001d017461			DUF630/DUF632 domains containing protein, putative, expressed	1.9642	2.26906	0.824638	0.57647	0.330976	Down
Zm00001d052738	hsftf7	HSF-transcription factor 7	HSF-type DNA-binding domain containing protein, expressed	25.3777	24.0299	7.86347	8.49677	0.331128	Down
Zm00001d017502	trpp6	trehalose-6-phosphate phosphatase6	CPuORF22 - conserved peptide uORF-containing transcript, expressed	84.5775	97.3391	25.6864	34.6171	0.33149	Down
Zm00001d042461	GRMZM2G177227	0	exo70 exocyst complex subunit domain containing protein, expressed	26.0688	23.4918	7.87074	8.56888	0.331707	Down
Zm00001d029197			IQ calmodulin-binding motif family protein, putative, expressed	3.82735	3.7638	0.995669	1.53055	0.332785	Down
Zm00001d020411			UBX domain containing protein, expressed	12.1004	8.72562	3.13226	3.81858	0.333757	Down
Zm00001d012292			glycosyl hydrolases family 17, putative, expressed	31.5744	26.538	8.95683	10.4432	0.333836	Down
Zm00001d049954			monodehydroascorbate reductase, putative, expressed	33.1922	41.7496	10.7372	14.2931	0.333997	Down
Zm00001d017456	ypt4	ypt homolog4	ras-related protein, putative, expressed	122.375	128.384	38.1457	45.7292	0.334484	Down
Zm00001d038791			receptor-like protein kinase 5 precursor, putative, expressed	7.17683	7.89843	2.24331	2.79973	0.334524	Down
Zm00001d011228			calmodulin-binding protein, putative, expressed	18.1203	15.3322	5.63919	5.5905	0.335691	Down
Zm00001d033066			potassium transporter, putative, expressed	21.9253	30.0104	7.68358	9.77299	0.336119	Down
Zm00001d002623			MATE efflux family protein, putative, expressed	29.8694	32.021	8.91295	11.902	0.33632	Down
Zm00001d022575			methyltransferase domain containing protein, putative, expressed	5.79027	5.23984	1.87626	1.83347	0.336328	Down
Zm00001d019034	trh2	thioredoxin h homolog2	thioredoxin, putative, expressed	266.937	366.723	86.2903	126.875	0.336403	Down
Zm00001d052651			glycosyl hydrolases family 16, putative, expressed	0.294134	5.84209	0.581177	1.48325	0.336433	Down
Zm00001d024783	bhlh117	bHLH-transcription factor 117	helix-loop-helix DNA-binding domain containing protein, expressed	2.67235	2.02877	1.09572	0.489146	0.337125	Down
Zm00001d010529			DnaK family protein, putative, expressed	35.6444	48.6068	11.2651	17.2517	0.338474	Down
Zm00001d033654	o10	opaque endosperm10	expressed protein	43.8767	44.9817	14.4631	15.6309	0.338674	Down
Zm00001d002283			tyrosine protein kinase domain containing protein, putative, expressed	38.6369	32.4322	12.0313	12.0392	0.338691	Down
Zm00001d048263	zim4	ZIM-transcription factor 4	ZIM domain containing protein, putative, expressed	44.8737	31.337	8.98949	16.8467	0.33901	Down
Zm00001d032923	hsftf24	HSF-transcription factor 24	heat stress transcription factor, putative, expressed	83.0759	107.319	27.2805	37.312	0.339255	Down
Zm00001d021677			aspartic proteinase nepenthesin-1 precursor, putative, expressed	5.20085	9.01799	2.41515	2.41143	0.33945	Down
Zm00001d032838			expressed protein	15.8938	14.1568	4.91866	5.28904	0.339684	Down
Zm00001d009705				2.14818	2.88582	0.494806	1.21695	0.340039	Down
Zm00001d027557	gst31	glutathione transferase31	glutathione S-transferase, N-terminal domain containing protein, expressed	32.5498	52.7831	12.1263	16.9102	0.340273	Down
Zm00001d002759			hydrolase, NUDIX family, domain containing protein, expressed	338.586	326.978	98.5926	127.941	0.340363	Down
Zm00001d020272	trpp8	trehalose-6-phosphate phosphatase8	uncharacterized glycosyl hydrolase Rv2006/MT2062, putative, expressed	171.446	199.382	56.5714	69.9892	0.341292	Down
Zm00001d018730			RNA recognition motif containing protein, putative, expressed	28.1437	32.1043	9.10546	11.4584	0.34132	Down
Zm00001d035494				9.3746	8.2139	3.43231	2.57413	0.341498	Down
Zm00001d046812			heat shock protein DnaJ, putative, expressed	121.689	82.434	28.349	41.4011	0.341706	Down
Zm00001d039944				23.3125	16.8921	5.50233	8.27947	0.342792	Down
Zm00001d038712			expressed protein	44.1716	30.384	7.97163	17.7154	0.344535	Down
Zm00001d016438			3-ketoacyl-CoA synthase, putative, expressed	62.3684	80.5349	23.5107	25.7494	0.344709	Down
Zm00001d011838			glycosyltransferase, putative, expressed	13.4777	13.3369	4.51423	4.75117	0.345536	Down
Zm00001d010075			expressed protein	11.2822	9.49452	3.09826	4.08653	0.34581	Down
Zm00001d032536			E2F-related protein, putative, expressed	57.8419	38.5333	14.5946	18.7751	0.346248	Down
Zm00001d039416			hydrolase, alpha/beta fold family domain containing protein, expressed	5.57345	3.96948	1.46602	1.84075	0.346515	Down
Zm00001d028534			ASC1, putative, expressed	16.7692	14.5346	4.41107	6.43935	0.346617	Down
Zm00001d013445			GLTP domain containing protein, putative, expressed	7.47286	6.20825	2.70862	2.04994	0.34782	Down
Zm00001d008795			UDP-glucoronosyl/UDP-glucosyl transferase, putative, expressed	1.61994	1.95301	0.692253	0.550896	0.347934	Down
Zm00001d026657			CAF1 family ribonuclease containing protein, putative, expressed	20.3333	19.1074	5.92211	7.83281	0.348749	Down
Zm00001d031093			tRNA-specific adenosine deaminase, putative, expressed	10.5511	9.1873	3.30735	3.58363	0.349115	Down
Zm00001d036532			TKL_IRAK_DUF26-lh.6 - DUF26 kinases have homology to DUF26 containing loci, expressed	4.18568	7.90148	2.06193	2.15822	0.349143	Down
Zm00001d023253			protein kinase, putative, expressed	2.5052	3.03071	0.712203	1.22205	0.349401	Down
Zm00001d033777			receptor protein kinase TMK1 precursor, putative, expressed	18.4991	19.2685	7.026	6.22152	0.350764	Down
Zm00001d038218			cytochrome c, putative, expressed	28.3845	34.5229	9.71561	12.3679	0.351048	Down
Zm00001d006551	gras49	GRAS-transcription factor 49	chitin-inducible gibberellin-responsive protein, putative, expressed	203.263	244.23	67.9676	89.3948	0.351653	Down
Zm00001d029478			mps one binder kinase activator-like 1A, putative, expressed	2.25454	2.34281	0.775324	0.842643	0.351935	Down
Zm00001d018122			zinc finger, C3HC4 type domain containing protein, expressed	28.6943	24.1154	10.4038	8.19369	0.35216	Down
Zm00001d020612			choline/ethanolamine kinase, putative, expressed	81.9084	70.3569	24.3794	29.6176	0.354624	Down
Zm00001d017780			bg55, putative, expressed	94.8021	102.965	30.2546	40.0265	0.355373	Down
Zm00001d006711				145.238	144.439	50.2293	52.814	0.355718	Down
Zm00001d042116			armadillo repeat-containing protein, putative, expressed	54.1132	66.6855	18.5175	24.6962	0.357733	Down
Zm00001d030148			expressed protein	64.3504	87.2587	23.4752	30.8704	0.358459	Down
Zm00001d044646	gfa1	glucosamine fructose-6-phosphate aminotransferase1	0	64.964	75.6075	26.0583	24.3382	0.358512	Down
Zm00001d011131			protein phosphatase 2C, putative, expressed	33.1219	24.0491	11.1273	9.39085	0.358891	Down
Zm00001d021240			TBC domain containing protein, expressed	14.4882	14.7626	4.89961	5.60467	0.359111	Down
Zm00001d033624	lox4	lipoxygenase4	lipoxygenase, putative, expressed	12.4479	21.8358	6.83194	5.4825	0.359192	Down
Zm00001d043293	cko4	cytokinin oxidase 4	cytokinin dehydrogenase precursor, putative, expressed	13.6157	8.50759	2.5155	5.44232	0.359703	Down
Zm00001d031580			proteophosphoglycan ppg4, putative, expressed	31.2034	38.1572	10.4965	14.5069	0.360484	Down
Zm00001d040056			expressed protein	21.1406	28.906	7.72498	10.3161	0.360486	Down
Zm00001d016902			riboflavin biosynthesis protein ribAB, chloroplast precursor, putative, expressed	209.373	234.249	70.8295	89.0899	0.360486	Down
Zm00001d009226			exocyst complex component 6, putative, expressed	27.9954	30.6572	9.92654	11.2548	0.361132	Down
Zm00001d009555			protein of unknown function DUF1421 domain containing protein, expressed	43.4628	52.0457	15.2468	19.3187	0.36191	Down
Zm00001d027708			heavy-metal-associated domain-containing protein, putative, expressed	32.8629	47.1221	11.3134	17.6507	0.362119	Down
Zm00001d039150			C4-dicarboxylate transporter/malic acid transport protein, expressed	4.43928	4.49716	1.6011	1.64018	0.362704	Down
Zm00001d046813				82.5817	65.482	31.1919	22.536	0.36287	Down
Zm00001d046999			0	3.86187	2.79596	1.03167	1.38437	0.362887	Down
Zm00001d042146	hex4	hexokinase4	hexokinase, putative, expressed	7.79269	12.2574	3.56517	3.71631	0.363164	Down
Zm00001d042940				9.09739	9.0854	3.22285	3.38117	0.363202	Down
Zm00001d052393			rp3 protein, putative, expressed	4.32026	4.89969	1.5889	1.76318	0.363568	Down
Zm00001d027439			receptor-like protein kinase At3g46290 precursor, putative, expressed	45.099	49.569	16.999	17.4603	0.364002	Down
Zm00001d039444			GIL1, putative, expressed	11.123	10.1443	3.65476	4.09491	0.364394	Down
Zm00001d029359	bx10	benzoxazinone synthesis10	O-methyltransferase, putative, expressed	2.84789	4.61194	0.82401	1.89567	0.364577	Down
Zm00001d006900			phospho-2-dehydro-3-deoxyheptonate aldolase, chloroplast precursor, putative, expressed	9.62352	9.9173	3.83984	3.29232	0.364988	Down
Zm00001d015186			glycosyltransferase, putative, expressed	18.4746	17.9976	5.87992	7.44123	0.365241	Down
Zm00001d028275			PPR repeat containing protein, putative, expressed	6.47676	8.63251	2.28689	3.23472	0.365445	Down
Zm00001d013111			chaperone protein dnaJ, putative, expressed	63.4252	76.749	24.9182	26.4033	0.366127	Down
Zm00001d043238			peroxidase precursor, putative, expressed	3.4502	3.40831	1.1899	1.32288	0.366374	Down
Zm00001d021236	ocl3	outer cell layer3	homeobox and START domains containing protein, putative, expressed	22.8847	24.1114	7.5455	9.67368	0.366396	Down
Zm00001d042055	zar6	Zea mays ARGOS6	expressed protein	12.0896	17.6114	4.77706	6.10725	0.366463	Down
Zm00001d049540	nactf77	NAC-transcription factor 77	no apical meristem protein, putative, expressed	183.499	171.29	61.1021	68.9958	0.366691	Down
Zm00001d025307			OTU-like cysteine protease family protein, putative, expressed	5.96308	6.35827	2.39577	2.1245	0.366865	Down
Zm00001d042948			ankyrin repeat-containing protein, putative, expressed	10.8245	10.2423	3.89715	3.83893	0.367217	Down
Zm00001d027851	umc115	0	expressed protein	31.0132	41.6723	11.47	15.246	0.367556	Down
Zm00001d029503				3.4651	3.73308	1.72427	0.931567	0.36896	Down
Zm00001d042909			C2 domain containing protein, putative, expressed	33.1418	35.4009	12.7754	12.5317	0.369217	Down
Zm00001d028630			DnaK family protein, putative, expressed	603.358	702.99	206.139	276.972	0.369818	Down
Zm00001d037544			TKL_IRAK_CrRLK1L-1.10 - The CrRLK1L-1 subfamily has homology to the CrRLK1L homolog, expressed	31.7578	36.5195	12.4113	12.8429	0.369877	Down
Zm00001d029091	sus2	sucrose synthase2	sucrose synthase, putative, expressed	36.5702	44.3032	14.0957	15.8435	0.370198	Down
Zm00001d014788			DUF803 domain containing, putative, expressed	13.9118	16.5174	6.20157	5.06621	0.370295	Down
Zm00001d031725	tcptf21	TCP-transcription factor 21	TCP family transcription factor, putative, expressed	47.7909	42.003	15.3146	18.0154	0.371183	Down
Zm00001d032811			ras-related protein, putative, expressed	9.02964	7.05503	2.56577	3.40707	0.371337	Down
Zm00001d050409			lactate/malate dehydrogenase, putative, expressed	27.2479	20.3957	7.42451	10.2766	0.371532	Down
Zm00001d050196	eng1	endo-1,3-1,4-beta-D-glucanase1	endo-1,3;1,4-beta-D-glucanase precursor, putative, expressed	4.16561	7.43883	1.74634	2.56539	0.371559	Down
Zm00001d020639			HD domain containing protein, putative, expressed	27.8166	22.4239	8.84589	9.8349	0.371827	Down
Zm00001d048924			0	73.0672	77.1212	24.0325	31.8539	0.372109	Down
Zm00001d017821			lectin-like protein kinase, putative, expressed	11.1525	10.9833	3.81196	4.43941	0.372761	Down
Zm00001d020631			tyrosine protein kinase domain containing protein, putative, expressed	43.0753	37.185	10.91	19.1777	0.374876	Down
Zm00001d020332	GRMZM2G315431	0	armadillo/beta-catenin repeat family protein, putative, expressed	17.334	9.14926	4.52151	5.41012	0.375015	Down
Zm00001d013220			protein phosphatase 2C, putative, expressed	98.2522	89.4261	26.0246	44.3693	0.375077	Down
Zm00001d038366			glycerol-3-phosphate acyltransferase 8, putative, expressed	4.54907	2.50974	1.07035	1.57886	0.375305	Down
Zm00001d002052			L-asparaginase precursor protein, putative, expressed	65.2756	41.2432	17.2568	22.8002	0.376056	Down
Zm00001d044434			inactive receptor kinase At2g26730 precursor, putative, expressed	5.2873	4.59806	1.46688	2.26058	0.377069	Down
Zm00001d005888	hsftf1	HSF-transcription factor 1	CPuORF39 - conserved peptide uORF-containing transcript, expressed	3.50414	5.96107	1.37279	2.19865	0.377323	Down
Zm00001d014658			CGMC_MAPKCMGC_2_SLT2y_ERK.2 - CGMC includes CDA, MAPK, GSK3, and CLKC kinases, expressed	94.3689	111.553	33.1373	44.5631	0.377329	Down
Zm00001d017983			formin-like protein 6 precursor, putative, expressed	21.087	18.057	6.69191	8.10496	0.378011	Down
Zm00001d017036			glycerophosphoryl diester phosphodiesterase family protein, putative, expressed	1.50088	3.95537	1.12011	0.942835	0.378088	Down
Zm00001d007186			nucleoside-triphosphatase, putative, expressed	13.4094	12.6804	5.09544	4.77855	0.378462	Down
Zm00001d053746				37.0565	39.9352	13.5998	15.6025	0.379292	Down
Zm00001d044327			uncharacterized protein PA4923, putative, expressed	118.2	122.949	39.1509	52.3508	0.379441	Down
Zm00001d028693	saf1	safener induced1	IN2-1 protein, putative, expressed	18.5674	20.3617	5.64074	9.21078	0.381502	Down
Zm00001d024934			glycosyltransferase family 43 protein, putative, expressed	5.18381	4.95894	1.77351	2.0976	0.381663	Down
Zm00001d042804			double-stranded RNA binding motif containing protein, expressed	45.3591	53.8018	18.406	19.5042	0.38231	Down
Zm00001d052725	bzip43	bZIP-transcription factor 43	bZIP family transcription factor, putative, expressed	4.75009	4.33717	1.11474	2.36379	0.382792	Down
Zm00001d044908	opr1	12-oxo-phytodienoic acid reductase1	12-oxophytodienoate reductase, putative, expressed	26.3129	53.7157	10.1689	20.5496	0.383844	Down
Zm00001d010816			hydrolase, acting on carbon-nitrogen, putative, expressed	4.21902	3.23321	1.2083	1.65322	0.383982	Down
Zm00001d009568			OsGrx_I1 - glutaredoxin subgroup III, expressed	141.734	200.752	57.5221	74.1049	0.384328	Down
Zm00001d032480			actin, putative, expressed	15.7166	28.0477	6.93802	9.90386	0.384831	Down
Zm00001d053416			tyrosine-protein phosphatase YVH1, putative, expressed	7.74579	6.88328	2.38916	3.24598	0.385202	Down
Zm00001d020275			VQ domain containing protein, putative, expressed	5.08561	4.66425	1.85602	1.89995	0.385233	Down
Zm00001d016972			choline transporter-related, putative, expressed	2.50083	3.48757	0.758653	1.54974	0.385477	Down
Zm00001d033539			class I glutamine amidotransferase, putative, expressed	5.1641	4.89664	1.34733	2.53952	0.386338	Down
Zm00001d043752			UDP-glucoronosyl and UDP-glucosyl transferase domain containing protein, expressed	72.8166	80.4963	25.0233	34.2319	0.386498	Down
Zm00001d024527			dnaJ domain containing protein, expressed	19.5654	18.4164	6.20476	8.47843	0.386585	Down
Zm00001d053369	wrky8	WRKY-transcription factor 8	WRKY39, expressed	2.46714	3.62596	0.90633	1.45159	0.386982	Down
Zm00001d028686			TKL_IRAK_CrRLK1L-1.7 - The CrRLK1L-1 subfamily has homology to the CrRLK1L homolog, expressed	52.0713	51.8348	17.5531	22.6866	0.38727	Down
Zm00001d019836			expressed protein	76.2271	87.5365	28.8812	34.6033	0.387659	Down
Zm00001d003785				2.18941	2.59052	1.15417	0.698964	0.387691	Down
Zm00001d038764			anthocyanidin 5,3-O-glucosyltransferase, putative, expressed	70.5107	95.7094	22.5595	41.8925	0.387751	Down
Zm00001d035035			TKL_IRAK_CR4L.6 - The CR4L subfamily has homology with Crinkly4, expressed	3.18134	4.59806	0.896428	2.12075	0.387842	Down
Zm00001d009985			OsCML15 - Calmodulin-related calcium sensor protein, expressed	190.259	207.121	70.0896	84.0813	0.387968	Down
Zm00001d022314			expressed protein	3.33504	3.4028	1.59018	1.02531	0.388179	Down
Zm00001d028054	pco148373a	0	syntaxin 6, N-terminal domain containing protein, expressed	117.01	104.972	40.785	45.3983	0.388245	Down
Zm00001d013098	ao2	aldehyde oxidase2	aldehyde oxidase, putative, expressed	17.3538	20.211	6.99704	7.58778	0.388258	Down
Zm00001d008665				6.62613	7.44852	2.88297	2.58508	0.388503	Down
Zm00001d040059			glycosyltransferase protein, putative, expressed	1.71402	1.55283	0.604537	0.666835	0.389174	Down
Zm00001d047078			LOL3, putative, expressed	62.2102	74.0366	24.5634	28.6072	0.390252	Down
Zm00001d014491			EF hand family protein, putative, expressed	402.981	470.856	169.05	172.738	0.391135	Down
Zm00001d053236			RING-H2 finger protein ATL2B, putative, expressed	14.9212	15.0014	5.13352	6.59258	0.391881	Down
Zm00001d021221			BAG domain-containing protein, putative, expressed	13.5355	17.4701	5.44708	6.70556	0.39195	Down
Zm00001d012228			4,5-DOPA dioxygenase extradiol, putative, expressed	36.5611	45.8526	13.7982	18.5131	0.392062	Down
Zm00001d027992			expressed protein	184.28	185.89	62.153	83.6965	0.394007	Down
Zm00001d044504				3.20969	2.79593	1.16872	1.20328	0.394963	Down
Zm00001d031289			GRAM and C2 domains containing protein, putative, expressed	6.33694	10.4823	3.31529	3.33138	0.395183	Down
Zm00001d047847			RNA recognition motif containing protein, expressed	462.681	518.956	172.134	215.86	0.395252	Down
Zm00001d050011			bifunctional monodehydroascorbate reductase and carbonic anhydrasenectarin-3 precursor, putative, expressed	8.06383	8.82691	2.99896	3.68045	0.395448	Down
Zm00001d006701	gras75	GRAS-transcription factor 75	gibberellin response modulator protein, putative, expressed	89.4837	94.6308	28.3405	44.6868	0.396641	Down
Zm00001d044401			chlorophyll A-B binding protein, putative, expressed	11.1401	46.4588	9.84173	13.0061	0.396671	Down
Zm00001d012415			aspartic proteinase nepenthesin precursor, putative, expressed	37.1065	30.6293	11.5275	15.3513	0.396818	Down
Zm00001d047055			stress-induced protein, putative, expressed	20.8868	17.0638	6.19796	8.86368	0.396875	Down
Zm00001d034373	GRMZM2G329181	0	fasciclin domain containing protein, expressed	6.75554	8.11651	2.40666	3.50118	0.397244	Down
Zm00001d034829			pirin, putative, expressed	17.2425	38.1447	9.90155	12.1148	0.397499	Down
Zm00001d014011				2.72485	3.12273	0.926507	1.40179	0.398164	Down
Zm00001d051981	gata4	C2C2-GATA-transcription factor 4	GATA zinc finger domain containing protein, expressed	82.7419	69.8427	25.0293	35.772	0.398476	Down
Zm00001d026528			RNA recognition motif containing protein, putative, expressed	10.3342	3.96548	1.01281	4.68528	0.398477	Down
Zm00001d020614	zim28	ZIM-transcription factor 28	zinc-finger protein, putative, expressed	222.611	301.059	91.4799	117.204	0.398503	Down
Zm00001d047676	phd36	PHD-transcription factor 36	PHD-finger family protein, expressed	65.9698	71.1283	25.954	28.7301	0.398868	Down
Zm00001d029582			NAD dependent epimerase/dehydratase family protein, putative, expressed	84.6295	88.2521	31.5306	37.4946	0.399263	Down
Zm00001d019725			plastocyanin-like domain containing protein, putative, expressed	27.2437	45.8378	12.5451	16.6472	0.399449	Down
Zm00001d028167			membrane protein, putative, expressed	2.82033	2.35983	0.985431	1.08707	0.400084	Down
Zm00001d016982			peptide transporter PTR2, putative, expressed	132.779	105.584	39.7229	55.6778	0.400233	Down
Zm00001d034188			cold acclimation protein WCOR413, putative, expressed	47.6574	44.5505	17.3753	19.5404	0.400353	Down
Zm00001d004664			cytochrome P450, putative, expressed	11.7137	11.6475	3.20942	6.14784	0.400547	Down
Zm00001d010902			phosphoglycerate mutase, putative, expressed	10.7765	11.2374	4.83741	3.98942	0.400966	Down
Zm00001d011193			integral membrane protein, putative, expressed	4.32023	1.71602	1.26806	1.15308	0.4011	Down
Zm00001d032458			cytochrome P450, putative, expressed	29.1487	35.0256	8.64124	17.1181	0.401397	Down
Zm00001d038291			2Fe-2S iron-sulfur cluster binding domain containing protein, expressed	15.3833	34.6072	10.9205	9.15445	0.401575	Down
Zm00001d006331			transcription factor like protein, putative, expressed	7.28696	7.92381	2.24126	3.86946	0.401736	Down
Zm00001d028244			leucine-rich repeat family protein, putative, expressed	21.7344	26.9973	10.1897	9.39449	0.401878	Down
Zm00001d002592	acs2	1-aminocyclopropane-1-carboxylate synthase2	aminotransferase, classes I and II, domain containing protein, expressed	7.4717	8.57195	3.25874	3.19748	0.402416	Down
Zm00001d006230			chaperone protein dnaJ, putative, expressed	9.79909	11.6799	4.35859	4.28839	0.402579	Down
Zm00001d022139	zim23	ZIM-transcription factor 23	zinc-finger protein, putative, expressed	69.071	71.9312	26.9463	29.9013	0.403168	Down
Zm00001d031338	php20654	0		69.6644	92.4916	33.2964	32.166	0.4037	Down
Zm00001d044426			heat shock protein DnaJ, putative, expressed	378.841	352.163	126.484	168.881	0.404054	Down
Zm00001d030028	myc7	myc transcription factor7	transcription factor MYC7E, putative, expressed	45.6476	44.5723	17.1591	19.335	0.404502	Down
Zm00001d032560			cystathionin beta synthase protein, putative, expressed	22.42	16.1133	6.39595	9.19294	0.404556	Down
Zm00001d010244			expressed protein	10.2311	11.4043	3.79791	4.9613	0.404855	Down
Zm00001d038061			OsCML15 - Calmodulin-related calcium sensor protein, expressed	77.9943	79.762	28.549	35.3238	0.404883	Down
Zm00001d052206			phosphate-induced protein 1 conserved region domain containing protein, expressed	36.7802	43.4645	13.8748	18.6272	0.405036	Down
Zm00001d009599	mybr87	MYB-related-transcription factor 87	homeodomain-related, putative, expressed	23.7802	48.2545	13.2778	15.9592	0.405874	Down
Zm00001d002356			tRNA methyltransferase complex GCD14 subunit, putative, expressed	18.2917	18.4203	7.20362	7.70983	0.406228	Down
Zm00001d036020			uncharacterized membrane protein, putative, expressed	26.2707	25.3586	10.4147	10.5815	0.406672	Down
Zm00001d006133			acyl-coenzyme A thioesterase 10, mitochondrial precursor, putative, expressed	15.3361	14.1406	6.16825	5.82758	0.40696	Down
Zm00001d033510			expressed protein	134.629	130.659	48.0368	59.9248	0.40696	Down
Zm00001d030131			cytidylyltransferase domain containing protein, expressed	36.9557	33.5761	13.495	15.2167	0.407075	Down
Zm00001d049940			EF hand family protein, putative, expressed	76.7532	77.3939	31.4494	31.3173	0.407187	Down
Zm00001d003855			OTU-like cysteine protease family protein, putative, expressed	21.6456	19.5595	7.53551	9.24297	0.407194	Down
Zm00001d043193			expressed protein	48.9625	56.4208	18.0422	24.8812	0.407307	Down
Zm00001d047104			glycosyl transferase 8 domain containing protein, putative, expressed	33.2672	34.9676	13.5193	14.3151	0.407921	Down
Zm00001d009844			Ser/Thr protein phosphatase family protein, putative, expressed	7.21696	7.41276	2.46556	3.51031	0.408475	Down
Zm00001d032669			glutaredoxin domain containing protein, putative, expressed	14.853	15.2468	4.97184	7.34508	0.409203	Down
Zm00001d005459	cda2	cytidine deaminase2	cytidine deaminase, putative, expressed	26.898	34.922	11.7953	13.5044	0.409248	Down
Zm00001d019692				25.0137	23.7662	7.83403	12.1596	0.409874	Down
Zm00001d030133			early-responsive to dehydration protein-related, putative, expressed	13.2792	18.7423	6.78194	6.34448	0.409925	Down
Zm00001d034198			PHLOEM 2-LIKE A10, putative, expressed	82.3888	76.2527	29.4605	35.6086	0.410164	Down
Zm00001d043911			drought induced 19 protein, putative, expressed	109.765	116.534	43.7145	49.8095	0.413276	Down
Zm00001d038165			gibberellin receptor GID1L2, putative, expressed	90.4697	81.3759	34.4012	36.624	0.413308	Down
Zm00001d014642			ATEXO70G1, putative, expressed	10.7168	12.543	3.94446	5.68665	0.414067	Down
Zm00001d018819	nced5	nine-cis-epoxycarotenoid dioxygenase5	9-cis-epoxycarotenoid dioxygenase 1, chloroplast precursor, putative, expressed	11.2354	13.1351	3.74816	6.3485	0.414298	Down
Zm00001d007865				159.642	179.799	63.2884	77.5044	0.414778	Down
Zm00001d044771			metalloendoproteinase 1 precursor, putative, expressed	8.67931	6.06632	3.25041	2.8708	0.41512	Down
Zm00001d034073	wrky30	WRKY-transcription factor 30	WRKY3, expressed	8.54549	4.89787	3.07965	2.50529	0.415442	Down
Zm00001d011373			extra-large G-protein-related, putative, expressed	36.6485	34.2223	15.9978	13.5279	0.416613	Down
Zm00001d025011			membrane related protein CP5, putative, expressed	82.9883	91.3853	32.0596	40.592	0.416643	Down
Zm00001d031332	pza03531	0	heat shock protein, putative, expressed	375.416	445.614	155.941	186.403	0.416969	Down
Zm00001d026514			inositol 1,3,4,5,6-pentakisphosphate 2-kinase, putative, expressed	97.225	87.5651	36.5206	40.5756	0.41721	Down
Zm00001d036122			glycosyltransferase, putative, expressed	15.7893	17.9763	5.98102	8.10789	0.417256	Down
Zm00001d021955			0	483.234	460.524	191.032	203.492	0.418035	Down
Zm00001d034783	c2h5	C2H2-transcription factor 25	ZOS3-24 - C2H2 zinc finger protein, expressed	7.85637	15.23	3.7614	5.8927	0.418173	Down
Zm00001d002292			NAD dependent epimerase/dehydratase family domain containing protein, expressed	45.9863	44.1465	19.5845	18.1508	0.418663	Down
Zm00001d015228				26.3527	38.6231	13.6243	13.5947	0.41891	Down
Zm00001d013886	PCO135705	0	0	38.4168	37.5618	13.4306	18.4598	0.419729	Down
Zm00001d043263	dgk7	diacylglycerol kinase7	0	1.94899	2.96024	1.10919	0.951775	0.419814	Down
Zm00001d015515	wrky48	WRKY-transcription factor 48	WRKY71, expressed	250.607	245.755	85.4995	123.084	0.420225	Down
Zm00001d047758	mpk1	MAP kinase1	CGMC_MAPKCGMC_2_ERK.2 - CGMC includes CDA, MAPK, GSK3, and CLKC kinases, expressed	151.147	156.369	63.9252	65.4075	0.420572	Down
Zm00001d038810			VQ domain containing protein, putative, expressed	21.9551	18.223	8.49912	8.40213	0.420658	Down
Zm00001d010271			expressed protein	68.2119	74.9746	29.3107	31.0678	0.421677	Down
Zm00001d009359			ZOS1-09 - C2H2 zinc finger protein, expressed	72.2596	99.6545	33.12	39.379	0.421716	Down
Zm00001d039439	bzr2	BZR-transcription factor 2	BES1/BZR1 homolog protein, putative, expressed	25.577	30.8565	10.2955	13.5124	0.421875	Down
Zm00001d040100			0	7.48338	12.2512	5.12512	3.20938	0.42233	Down
Zm00001d021952			C2 domain containing protein, putative, expressed	49.1305	41.1443	18.446	19.6925	0.422471	Down
Zm00001d039499			6-phosphofructokinase, putative, expressed	11.3827	11.2129	3.78756	5.77257	0.423097	Down
Zm00001d026311			NAD dependent epimerase/dehydratase family domain containing protein, expressed	5.86188	5.6107	2.87852	1.97926	0.423425	Down
Zm00001d003200			expressed protein	46.5959	44.9167	20.022	18.7678	0.423874	Down
Zm00001d038173	psei5	cystatin5	cysteine proteinase inhibitor precursor protein, putative, expressed	35.5499	28.1596	14.3612	12.6906	0.424612	Down
Zm00001d005664				11.5982	14.1196	5.14523	5.77558	0.42464	Down
Zm00001d037607	wrky125	WRKY-transcription factor 125	WRKY67, expressed	12.1988	10.3692	4.57841	5.03176	0.425832	Down
Zm00001d008493			phosphatidylserine synthase, putative, expressed	2.07187	1.99549	0.835578	0.897306	0.426046	Down
Zm00001d047743	fad7	fatty acid desaturase7	omega-3 fatty acid desaturase, chloroplast precursor, putative, expressed	216.528	300.311	98.8693	121.553	0.426482	Down
Zm00001d043069				7.53726	7.68346	2.91898	3.58789	0.427501	Down
Zm00001d034365			syntaxin, putative, expressed	32.9075	35.245	16.3579	12.8474	0.428529	Down
Zm00001d012749	hstf2	heat shock transcription factor2	HSF-type DNA-binding domain containing protein, expressed	15.2626	21.0642	6.94521	8.63038	0.428763	Down
Zm00001d046263			amino acid transporter, putative, expressed	39.7452	48.5525	16.9783	20.8824	0.428785	Down
Zm00001d025941	AY110167	0	histidine triad family protein, putative, expressed	16.8114	19.0457	6.52721	8.85017	0.428852	Down
Zm00001d018799			CAMK_KIN1/SNF1/Nim1_like.28 - CAMK includes calcium/calmodulin depedent protein kinases, expressed	93.2661	92.3183	37.7837	41.9002	0.429367	Down
Zm00001d005698			AN1-like zinc finger domain containing protein, expressed	60.6967	88.1168	22.3904	41.5316	0.429544	Down
Zm00001d047754			transporter, putative, expressed	22.7412	22.1837	9.11582	10.1931	0.429804	Down
Zm00001d009700			late embryogenesis abundant protein, putative, expressed	348.107	367.464	135.379	172.571	0.430356	Down
Zm00001d052213			dehydration response related protein, putative, expressed	4.24443	2.76978	1.59005	1.42856	0.430356	Down
Zm00001d003669			expressed protein	8.61095	8.1669	3.32645	3.91145	0.431396	Down
Zm00001d035999			BAG domain containing protein, expressed	5.2118	6.68764	2.46174	2.67403	0.431598	Down
Zm00001d042285			protein kinase domain containing protein, expressed	11.1679	8.11376	4.35164	3.99432	0.432844	Down
Zm00001d048908			zinc finger family protein, putative, expressed	36.425	39.4557	15.9347	16.9372	0.433205	Down
Zm00001d018297			heat shock protein DnaJ, putative, expressed	29.2787	31.1021	10.6405	15.5294	0.433414	Down
Zm00001d031813			patatin, putative, expressed	5.54539	6.42536	2.38168	2.80723	0.433466	Down
Zm00001d010602			exo70 exocyst complex subunit domain containing protein, expressed	28.7256	25.2951	12.2983	11.1601	0.434248	Down
Zm00001d047812			oxysterol-binding protein, putative, expressed	39.6918	38.5283	16.8351	17.1521	0.434507	Down
Zm00001d044443			pleiotropic drug resistance protein, putative, expressed	4.46179	4.50994	1.72971	2.17066	0.43474	Down
Zm00001d008214			OsRhmbd3 - Putative Rhomboid homologue, expressed	16.1754	18.6123	6.934	8.19273	0.43483	Down
Zm00001d012321			hs1, putative, expressed	116.649	119.674	47.0265	55.7879	0.435059	Down
Zm00001d042353	sps2	sucrose phosphate synthase2	sucrose-phosphate synthase, putative, expressed	18.5625	17.7295	7.82534	7.97048	0.435242	Down
Zm00001d034109			protein phosphatase 2C, putative, expressed	51.5724	52.0926	18.5076	26.7468	0.436545	Down
Zm00001d044159	cyp11	cytochrome P450 11	0	21.4502	22.8324	7.06593	12.3143	0.437649	Down
Zm00001d026121			transmembrane amino acid transporter protein, putative, expressed	13.4583	13.2184	6.26986	5.42451	0.438374	Down
Zm00001d033567			expressed protein	4.94344	3.99313	1.9114	2.01253	0.439087	Down
Zm00001d021839			remorin, putative, expressed	148.916	159.51	59.9222	75.6066	0.439421	Down
Zm00001d026269			protein phosphatase 2C, putative, expressed	66.623	67.3315	26.9684	31.9285	0.439678	Down
Zm00001d022032	rip2	ribosome-inactivating protein2	ribosome inactivating protein, putative, expressed	5.08191	4.61627	2.10393	2.16029	0.439693	Down
Zm00001d008911				74.6159	77.3645	27.3404	39.599	0.440448	Down
Zm00001d037005			reticuline oxidase-like protein precursor, putative, expressed	4.01008	4.41698	2.0825	1.63007	0.440553	Down
Zm00001d028742	fad8	fatty acid desaturase8	omega-3 fatty acid desaturase, chloroplast precursor, putative, expressed	98.8909	134.518	48.3633	54.5556	0.440938	Down
Zm00001d013163				20.7571	18.3208	6.69265	10.5414	0.441018	Down
Zm00001d024732			protein phosphatase 2C, putative, expressed	30.4795	34.1658	13.1024	15.4275	0.44133	Down
Zm00001d009084			0	14.7024	15.8049	7.54969	5.95505	0.442672	Down
Zm00001d007789			serine/threonine-protein kinase receptor precursor, putative, expressed	34.4349	45.5483	17.6382	17.8518	0.443718	Down
Zm00001d049091			expressed protein	39.4536	36.3664	16.1169	17.532	0.4438	Down
Zm00001d012322			cytochrome P450, putative, expressed	23.4002	30.8635	10.9838	13.1519	0.444785	Down
Zm00001d020277			transporter, putative, expressed	7.75339	7.20079	3.38731	3.26438	0.444805	Down
Zm00001d012304			cytochrome P450, putative, expressed	5.95419	6.89121	2.50064	3.22337	0.445608	Down
Zm00001d033872			peptidase, M50 family, putative, expressed	17.1171	15.4734	7.4657	7.09955	0.446917	Down
Zm00001d022277			WD40-like Beta Propeller Repeat family protein, expressed	4.90639	4.67133	1.58891	2.6951	0.447289	Down
Zm00001d033670			phosphatidylinositol-4-phosphate 5-kinase, putative, expressed	6.77843	7.07178	3.25778	2.9373	0.447291	Down
Zm00001d012958			protein kinase domain containing protein, expressed	8.17764	8.73162	3.57771	3.98877	0.447476	Down
Zm00001d016130			GDSL-like lipase/acylhydrolase, putative, expressed	64.1192	59.1333	27.4563	27.7365	0.447803	Down
Zm00001d029366			WD-40 repeat family protein, putative, expressed	12.7947	11.1132	5.26782	5.46252	0.44882	Down
Zm00001d029066			nucleotidyltransferase, putative, expressed	41.1024	41.5277	18.3286	18.8057	0.449404	Down
Zm00001d046318			reticuline oxidase-like protein precursor, putative, expressed	13.1004	14.6193	5.42815	7.03234	0.449517	Down
Zm00001d019358			0	185.752	182.508	80.3072	85.4984	0.450241	Down
Zm00001d028692	pco124824	0	IN2-1 protein, putative, expressed	82.1677	81.1614	32.7302	40.977	0.45128	Down
Zm00001d039776				29.2969	23.4641	10.7925	13.0253	0.451428	Down
Zm00001d016586			hydroxyproline-rich glycoprotein family protein, putative, expressed	4.97707	8.83522	3.31091	2.92439	0.451431	Down
Zm00001d005764			expressed protein	5.89871	5.46572	2.53804	2.60982	0.45298	Down
Zm00001d042276			exostosin family domain containing protein, expressed	9.68285	8.70455	3.73292	4.60171	0.453279	Down
Zm00001d026131			transmembrane amino acid transporter protein, putative, expressed	2.28807	4.03486	0.839539	2.02753	0.45344	Down
Zm00001d022327			gibberellin receptor GID1L2, putative, expressed	68.2089	45.2832	22.8061	28.6969	0.453803	Down
Zm00001d039245	wrky93	WRKY-transcription factor 93	WRKY43, expressed	10.9011	12.6172	4.61331	6.07604	0.454512	Down
Zm00001d032285			expressed protein	9.82216	18.8377	4.94189	8.09547	0.4549	Down
Zm00001d024843	acco31	1-aminocyclopropane-1-carboxylate oxidase15	1-aminocyclopropane-1-carboxylate oxidase, putative, expressed	29.2858	31.2194	15.3295	12.2131	0.45521	Down
Zm00001d029047			TKL_IRAK_CrRLK1L-1.5 - The CrRLK1L-1 subfamily has homology to the CrRLK1L homolog, expressed	43.8468	45.4233	19.3509	21.3423	0.455844	Down
Zm00001d018155			xyloglucan fucosyltransferase, putative, expressed	28.4615	27.5712	12.5795	12.9918	0.456364	Down
Zm00001d044253			0	46.7593	54.2719	22.6521	23.4819	0.456631	Down
Zm00001d043652			phosphotransferase, putative, expressed	89.1825	118.335	42.447	52.4666	0.457376	Down
Zm00001d047209			calmodulin-binding transcription activator 2, putative, expressed	14.1913	17.7633	7.14327	7.48974	0.457931	Down
Zm00001d034522			TBC domain containing protein, expressed	20.6381	23.8251	9.65468	10.7529	0.458977	Down
Zm00001d004734			0	8.56199	7.69613	3.22903	4.23362	0.459011	Down
Zm00001d012401	prh4	protein phosphatase homolog4	protein phosphatase 2C, putative, expressed	6.81594	5.57865	3.06911	2.62457	0.459368	Down
Zm00001d047955			0	87.4238	105.115	42.3993	46.0473	0.45937	Down
Zm00001d005951	hb54	Homeobox-transcription factor 54	homeobox associated leucine zipper, putative, expressed	103.968	78.6673	38.547	45.3845	0.459558	Down
Zm00001d025360			OsFBX132 - F-box domain containing protein, expressed	21.5727	14.5147	5.37679	11.2095	0.459614	Down
Zm00001d029768	mlo2	barley mlo defense gene homolog2	MLO domain containing protein, putative, expressed	3.75126	7.53074	2.07197	3.11386	0.459655	Down
Zm00001d041920	bzip8	bZIP-transcription factor 8	bZIP transcription factor domain containing protein, expressed	12.6197	13.3292	4.87068	7.06146	0.459832	Down
Zm00001d043634				6.39386	4.82603	2.5058	2.67285	0.46156	Down
Zm00001d027325			lysM domain containing protein, putative, expressed	9.19058	8.51895	3.51334	4.66169	0.461618	Down
Zm00001d014253	zim10	ZIM-transcription factor 10	ZIM domain containing protein, putative, expressed	54.4826	27.3417	8.71042	29.1022	0.46212	Down
Zm00001d039824			receptor kinase, putative, expressed	2.78459	3.86985	1.30996	1.77084	0.462969	Down
Zm00001d050462			exo70 exocyst complex subunit, putative, expressed	5.8102	6.39074	2.17124	3.47764	0.462987	Down
Zm00001d019207	nactf4	NAC-transcription factor 4	NAC domain-containing protein 67, putative, expressed	80.1966	114.959	37.7579	52.8606	0.46434	Down
Zm00001d040442			presenilin, putative, expressed	4.02987	3.92604	1.91769	1.77775	0.46449	Down
Zm00001d035157			amino acid transporter, putative, expressed	79.6082	84.5213	33.9835	42.2681	0.464582	Down
Zm00001d029783			expansin precursor, putative, expressed	22.9806	27.9231	11.873	11.7905	0.464868	Down
Zm00001d042267	arftf10	ARF-transcription factor 10	auxin response factor, putative, expressed	80.7548	71.3884	34.8899	35.8663	0.465063	Down
Zm00001d030158			peptide transporter PTR2, putative, expressed	1.46384	1.66446	0.722772	0.732804	0.465293	Down
Zm00001d021231			OsRhmbd16 - Putative Rhomboid homologue, expressed	30.8596	33.3732	15.4013	14.5398	0.466134	Down
Zm00001d012527	nactf23	NAC-transcription factor 23	NAC domain transcription factor, putative, expressed	7.45036	10.6579	4.22901	4.21669	0.4664	Down
Zm00001d032679			double-stranded RNA binding motif containing protein, expressed	19.0718	19.6821	8.51787	9.60498	0.467639	Down
Zm00001d048417			expressed protein	6.20899	4.28497	2.63786	2.27427	0.468091	Down
Zm00001d044752			glycosyl transferase 8 domain containing protein, putative, expressed	93.8907	89.1194	36.6385	49.1386	0.468701	Down
Zm00001d028151			transporter family protein, putative, expressed	7.06163	3.02631	2.42487	2.30565	0.468928	Down
Zm00001d011614	myb24	MYB-transcription factor 24	MYB family transcription factor, putative, expressed	10.9486	8.17514	3.52978	5.44941	0.469531	Down
Zm00001d023843			calmodulin binding protein, putative, expressed	2.66045	2.32412	1.30929	1.03144	0.469595	Down
Zm00001d026322			protein kinase, putative, expressed	6.92732	4.95028	2.44068	3.13887	0.469754	Down
Zm00001d037617			phosphoribosyl transferase, putative, expressed	9.67892	10.2802	4.27954	5.1001	0.469943	Down
Zm00001d018868			erythrocyte binding protein 3, putative, expressed	79.0309	89.6161	36.9176	42.5188	0.471022	Down
Zm00001d005208	nactf5	NAC-transcription factor 5	NAC domain-containing protein 67, putative, expressed	43.0704	44.4888	19.0645	22.2085	0.471373	Down
Zm00001d027449			expressed protein	29.5557	31.4848	6.72275	22.057	0.471486	Down
Zm00001d013477	pza03092	0	STE_MEKK_ste11_MAP3K.14 - STE kinases include homologs to sterile 7, sterile 11 and sterile 20 from yeast, expressed	8.07454	7.70991	4.03613	3.4083	0.471631	Down
Zm00001d015025			AMP-binding enzyme, putative, expressed	130.289	118.893	53.08	64.4694	0.471741	Down
Zm00001d009186			expressed protein	19.898	17.7511	8.92727	8.83764	0.471855	Down
Zm00001d002625			dehydration response related protein, putative, expressed	8.77868	10.5323	4.26347	4.85378	0.472128	Down
Zm00001d051511	platz7	PLATZ-transcription factor 7	zinc-binding protein, putative, expressed	13.0462	11.5356	5.82045	5.79034	0.472333	Down
Zm00001d042634			4,5-DOPA dioxygenase extradiol, putative, expressed	7.97056	9.70753	3.34169	5.02059	0.473031	Down
Zm00001d005790			hypro1, putative, expressed	6.77377	9.07157	3.97197	3.54345	0.474298	Down
Zm00001d021817			protein phosphatase 2C, putative, expressed	7.76466	8.28407	3.48204	4.13377	0.474543	Down
Zm00001d002704			glutathione peroxidase domain containing protein, expressed	87.7927	117.66	47.07	50.4829	0.474819	Down
Zm00001d022451			CAMK_KIN1/SNF1/Nim1_like.30 - CAMK includes calcium/calmodulin depedent protein kinases, expressed	175.858	175.759	77.3322	89.6279	0.474835	Down
Zm00001d048199	gras45	GRAS-transcription factor 45	gibberellin response modulator protein, putative, expressed	44.9821	46.7606	22.4613	21.1015	0.474837	Down
Zm00001d048400			ZOS3-01 - C2H2 zinc finger protein, expressed	6.25621	6.23592	2.80829	3.12566	0.475015	Down
Zm00001d008573			OsCML16 - Calmodulin-related calcium sensor protein, expressed	41.9776	30.5931	12.5727	21.9167	0.475252	Down
Zm00001d007175			expressed protein	31.9008	38.4236	15.6308	17.8039	0.475435	Down
Zm00001d019139	smt1	sterol methyltransferase1	cycloartenol-C-24-methyltransferase 1, putative, expressed	4.46824	3.16583	1.73456	1.89733	0.475748	Down
Zm00001d014036			methyltransferase, putative, expressed	7.86017	9.63173	3.8236	4.5006	0.475889	Down
Zm00001d008433			serine/threonine-protein kinase, putative, expressed	2.68372	2.15406	0.999913	1.30234	0.47589	Down
Zm00001d031741			cytokinesis negative regulator RCP1, putative, expressed	19.0232	14.9373	6.82531	9.33646	0.475899	Down
Zm00001d025799			wall-associated receptor kinase-like 20 precursor, putative, expressed	44.4094	43.8842	20.8333	21.1962	0.47602	Down
Zm00001d032485			0	212.731	236.613	91.7024	122.412	0.476504	Down
Zm00001d022130			expressed protein	69.2353	43.6179	22.0047	31.8118	0.476872	Down
Zm00001d033262			LSD1 zinc finger domain containing protein, expressed	57.4977	55.5156	24.4422	29.4844	0.47717	Down
Zm00001d029976	cbl1	calcineurin B-like1	calcineurin B, putative, expressed	21.3832	21.726	9.2727	11.3436	0.478234	Down
Zm00001d017125			expressed protein	5.76499	6.86618	2.70708	3.33792	0.478578	Down
Zm00001d046569			protein kinase domain containing protein, expressed	37.655	44.3079	20.0353	19.2313	0.479078	Down
Zm00001d042245			expressed protein	113.101	105.342	50.8075	53.9724	0.479667	Down
Zm00001d048021	aos1	allene oxide synthase1	cytochrome P450, putative, expressed	328.921	335.784	144.236	174.835	0.480019	Down
Zm00001d029853	pza03240	0	proline oxidase, mitochondrial precursor, putative, expressed	15.9774	14.8257	7.59804	7.20486	0.480565	Down
Zm00001d040731			GDSL-like lipase/acylhydrolase, putative, expressed	16.293	17.0556	7.10827	8.93942	0.48121	Down
Zm00001d027886	ct2	compact plant2	G-protein alpha subunit, putative, expressed	5.27691	3.92212	2.10476	2.32228	0.481251	Down
Zm00001d028219			ATMAP70 protein, putative, expressed	37.045	46.0403	19.3007	20.7985	0.482627	Down
Zm00001d052066				6.5103	6.26493	2.04045	4.13561	0.48344	Down
Zm00001d051015			isochorismatase family protein, putative, expressed	13.8584	11.0916	5.77964	6.28222	0.483441	Down
Zm00001d039304	AY106313	0	VHS and GAT domain containing protein, expressed	11.7595	12.6468	5.57367	6.24025	0.484052	Down
Zm00001d012934			calmodulin binding protein, putative, expressed	25.3077	24.9423	11.6676	12.689	0.484708	Down
Zm00001d034237			LRR receptor-like protein kinase, putative, expressed	14.7295	18.0477	7.41314	8.47974	0.484876	Down
Zm00001d018326	mkk4	MAP kinase kinase4	OsMKK5 - putative MAPKK based on amino acid sequence homology, expressed	18.6135	21.9374	9.31367	10.3815	0.48569	Down
Zm00001d029028			OsCML27 - Calmodulin-related calcium sensor protein, expressed	333.734	272.368	138.648	156.04	0.486202	Down
Zm00001d041280			ubiquitin carboxyl-terminal hydrolase domain containing protein, expressed	14.8885	18.1096	7.75675	8.29961	0.486584	Down
Zm00001d029684	pld9	phospholipase D9	phospholipase D, putative, expressed	12.4432	10.1525	5.99403	5.00135	0.486614	Down
Zm00001d029778	mtl2	metallothionein2	expressed protein	44.2233	47.9146	20.6282	24.2178	0.486727	Down
Zm00001d049643			zinc finger family protein, putative, expressed	122.096	138.655	57.8977	69.0392	0.486813	Down
Zm00001d027976			GRAM domain containing protein, expressed	34.6094	43.0239	17.3622	20.4351	0.48687	Down
Zm00001d042811			hs1, putative, expressed	82.7464	109.037	42.9928	50.5803	0.48791	Down
Zm00001d052595	ssu1	ribulose bisphosphate carboxylase small subunit1	ribulose bisphosphate carboxylase small chain, chloroplast precursor, putative, expressed	815.953	1388.89	2200.23	2221.4	2.00542	UP
Zm00001d036175			GDSL-like lipase/acylhydrolase, putative, expressed	12.9205	10.8472	24.5431	23.4514	2.01932	UP
Zm00001d046380				1.77051	1.82634	3.80735	3.46192	2.02101	UP
Zm00001d023470			receptor-like protein kinase precursor, putative, expressed	1.42245	0.791101	2.34109	2.13571	2.02245	UP
Zm00001d017099			expressed protein	3.76743	2.79619	7.15077	6.14712	2.026	UP
Zm00001d017176	col3	C2C2-CO-like-transcription factor 3	CCT/B-box zinc finger protein, putative, expressed	10.4209	10.9544	23.5087	20.0544	2.03801	UP
Zm00001d044402			chlorophyll A-B binding protein, putative, expressed	268.954	271.465	499.087	606.767	2.04629	UP
Zm00001d016159				4.32919	3.64757	7.03572	9.29041	2.04671	UP
Zm00001d033194			OsSub30 - Putative Subtilisin homologue, expressed	4.76292	3.8664	10.1645	7.50151	2.04721	UP
Zm00001d012686			expressed protein	3.38254	2.55281	3.57647	8.59264	2.05028	UP
Zm00001d036534			phytosulfokine receptor precursor, putative, expressed	1.90297	2.41945	4.39859	4.46567	2.05076	UP
Zm00001d007962	glk27	G2-like-transcription factor 27	MYB family transcription factor, putative, expressed	5.88592	6.45111	13.7745	11.5532	2.05298	UP
Zm00001d023603			amino acid transporter, putative, expressed	3.09882	4.33527	8.01781	7.27167	2.05667	UP
Zm00001d035392				3.92101	5.81543	9.95849	10.0986	2.06	UP
Zm00001d041996			ABC transporter, ATP-binding protein, putative, expressed	1.67404	1.80203	2.02125	5.14827	2.06254	UP
Zm00001d047492			heavy metal-associated domain containing protein, expressed	11.9787	12.5534	27.133	23.487	2.06342	UP
Zm00001d048737			expressed protein	5.54569	9.4187	15.4693	15.5393	2.07216	UP
Zm00001d044529			peptide transporter PTR2, putative, expressed	4.45876	9.61087	14.1971	14.9575	2.07217	UP
Zm00001d033995			expressed protein	6.69274	8.64722	16.4161	15.6075	2.08759	UP
Zm00001d048344			expansin precursor, putative, expressed	10.5996	6.43952	17.5462	18.1296	2.09376	UP
Zm00001d036839			hypoxia-responsive family protein, putative, expressed	2.95982	4.12178	8.18368	6.6454	2.09403	UP
Zm00001d046354	gata29	C2C2-GATA-transcription factor 29	GATA zinc finger domain containing protein, expressed	7.66642	8.70377	17.9872	16.5013	2.10679	UP
Zm00001d001826			fiber protein Fb34, putative, expressed	5.81962	6.14111	12.751	12.4522	2.10716	UP
Zm00001d029126			heavy metal-associated domain containing protein, expressed	11.538	15.8227	28.0513	29.714	2.11125	UP
Zm00001d041287			expressed protein	2.89841	3.48573	6.27887	7.20178	2.11158	UP
Zm00001d044396			chlorophyll A-B binding protein, putative, expressed	55.2971	119.135	175.908	192.703	2.11321	UP
Zm00001d032691			MATH domain containing protein, expressed	1.63045	2.24513	3.29972	4.89176	2.11361	UP
Zm00001d043131	pza03191	0	MYB family transcription factor, putative, expressed	1.43965	1.2458	2.68528	2.99555	2.11541	UP
Zm00001d022518			thioredoxin, putative, expressed	5.39871	7.02343	14.2201	12.1622	2.12381	UP
Zm00001d013655	nas4	nicotianamine synthase 4	nicotianamine synthase, putative, expressed	6.57721	6.45605	11.9575	15.8817	2.13601	UP
Zm00001d003852			protein binding protein, putative, expressed	2.01153	1.08958	2.64185	3.98378	2.13653	UP
Zm00001d006059			expressed protein	18.4916	16.7506	37.8482	37.6445	2.14211	UP
Zm00001d003850			expressed protein	5.56085	3.97752	8.2465	12.2416	2.14797	UP
Zm00001d040619			expressed protein	15.5387	16.654	37.3488	31.8068	2.14818	UP
Zm00001d028744			leucoanthocyanidin dioxygenase, putative, expressed	9.54669	12.6885	22.3455	25.6092	2.1567	UP
Zm00001d019450			subtilisin-like protease, putative, expressed	1.95682	2.49875	5.30074	4.3399	2.16373	UP
Zm00001d040837			expressed protein	63.7046	86.4459	170.737	156.873	2.18188	UP
Zm00001d005658	trpp2	trehalose-6-phosphate phosphatase2	uncharacterized glycosyl hydrolase Rv2006/MT2062, putative, expressed	3.74115	2.66932	6.69393	7.31678	2.1856	UP
Zm00001d046184			peroxidase precursor, putative, expressed	32.8292	32.126	76.5631	66.1648	2.19733	UP
Zm00001d039650			cytochrome P450 72A1, putative, expressed	1.4368	1.64254	3.57477	3.19619	2.19883	UP
Zm00001d046188			expressed protein	4.7881	6.22674	12.7066	11.6548	2.21169	UP
Zm00001d032344			receptor-like protein kinase 5 precursor, putative, expressed	3.47264	3.7565	8.27121	7.78442	2.22096	UP
Zm00001d048705	bx5	benzoxazinone synthesis5	cytochrome P450, putative, expressed	47.8202	62.1258	113.544	130.714	2.22162	UP
Zm00001d051484			expressed protein	2.20046	3.03016	5.72277	5.91571	2.22507	UP
Zm00001d050768	crr7	cytokinin response regulator7	OsRR2 type-A response regulator, expressed	3.46131	7.39145	11.5144	12.6423	2.22586	UP
Zm00001d023242			response regulator receiver domain containing protein, expressed	4.10203	9.11455	13.7766	15.6857	2.22919	UP
Zm00001d011513			ribosomal protein L7/L12 C-terminal domain containing protein, expressed	2.73174	2.28708	4.16375	7.09856	2.24402	UP
Zm00001d018219			PPR repeat domain containing protein, putative, expressed	1.2628	1.66228	3.57303	3.0654	2.26949	UP
Zm00001d028094			0	23.9386	23.7992	57.1844	51.6142	2.27909	UP
Zm00001d042863				40.6456	41.1814	99.1051	88.2314	2.28942	UP
Zm00001d047358			peroxidase precursor, putative, expressed	6.23414	7.80438	17.4233	14.7618	2.29263	UP
Zm00001d049020	rtp1	root preferential1	O-methyltransferase, putative, expressed	2.31193	2.56693	6.23425	5.03469	2.30975	UP
Zm00001d021702	amyb5	beta amylase5	beta-amylase, putative, expressed	3.37799	7.11908	9.90281	14.3828	2.31356	UP
Zm00001d004894	ssu2	ribulose bisphosphate carboxylase small subunit2	ribulose bisphosphate carboxylase small chain, chloroplast precursor, putative, expressed	509.925	908.908	1642.5	1640.84	2.31411	UP
Zm00001d040520				67.5574	65.1436	209.698	97.5547	2.31538	UP
Zm00001d028294			U-box domain containing protein, expressed	2.21998	2.08121	5.08184	4.87779	2.31555	UP
Zm00001d018234			expressed protein	10.7833	4.21566	9.97588	24.7805	2.31725	UP
Zm00001d032363			pirin, putative, expressed	2.50645	1.1102	2.94485	5.48107	2.32976	UP
Zm00001d045125				5.15015	4.7721	12.2186	11.0143	2.3415	UP
Zm00001d035440	lip15	low temperature-induced protein15	expressed protein	19.6748	6.59515	22.4742	39.0779	2.34306	UP
Zm00001d022066			receptor-like protein kinase precursor, putative, expressed	0.978257	0.872497	2.50582	1.83075	2.34314	UP
Zm00001d007272			ANTH domain containing protein, expressed	1.71787	2.23662	3.55411	5.74072	2.35045	UP
Zm00001d037605	gata12	C2C2-GATA-transcription factor 12	GATA zinc finger domain containing protein, expressed	5.759	3.336	11.5413	9.86795	2.35396	UP
Zm00001d017939	col12	2C2-CO-like-transcription factor 12	CCT/B-box zinc finger protein, putative, expressed	10.0198	9.85758	23.3923	23.7831	2.37332	UP
Zm00001d046191			0	7.04349	12.2193	24.5607	21.4062	2.38631	UP
Zm00001d050156			OsFBO18 - F-box and other domain containing protein, expressed	3.62391	3.30974	7.07483	9.50488	2.3912	UP
Zm00001d028282	aos2	allene oxide synthesis2	cytochrome P450, putative, expressed	1.86634	1.91342	2.75429	6.34838	2.40827	UP
Zm00001d016342			expressed protein	13.3352	11.4371	27.1355	32.5933	2.41111	UP
Zm00001d018599			legume lectins beta domain containing protein, putative, expressed	1.81744	3.05844	5.45007	6.31218	2.41233	UP
Zm00001d026632			stem-specific protein TSJT1, putative, expressed	33.5284	20.9842	71.7396	60.3334	2.4228	UP
Zm00001d048839			0	0.952431	0.852131	1.98145	2.41429	2.4359	UP
Zm00001d026222			expressed protein	1.68896	3.35622	7.90047	4.57078	2.47191	UP
Zm00001d049650			photosystem II core complex proteins psbY, chloroplast precursor, putative, expressed	19.3779	10.8134	17.2769	57.7364	2.4846	UP
Zm00001d002856			zinc finger, C3HC4 type domain containing protein, expressed	7.95704	7.5065	20.9163	17.6268	2.49251	UP
Zm00001d040464	mybr76	MYB-related-transcription factor 76	MYB family transcription factor, putative, expressed	2.91035	2.91436	7.27483	7.2651	2.49625	UP
Zm00001d035195			LSD1 zinc finger domain containing protein, expressed	2.64633	3.11875	7.90307	6.68055	2.52965	UP
Zm00001d047532			photosystem II 11 kD protein, putative, expressed	25.6017	29.2242	61.3974	78.0795	2.544	UP
Zm00001d035854			alpha-DOX2, putative, expressed	4.72143	7.23919	13.0832	17.5495	2.56113	UP
Zm00001d052340			CAMK_KIN1/SNF1/Nim1_like.6 - CAMK includes calcium/calmodulin depedent protein kinases, expressed	15.4611	18.8965	49.1933	39.1182	2.57036	UP
Zm00001d021781			organic cation transporter-related, putative, expressed	1.8642	1.78889	5.20079	4.20932	2.57593	UP
Zm00001d050335			cation efflux family protein, putative, expressed	1.07034	0.747625	2.12831	2.5641	2.58113	UP
Zm00001d020008			indole-3-glycerol phosphate synthase, chloroplast precursor, putative, expressed	3.95702	4.31938	8.88325	12.6985	2.60763	UP
Zm00001d051429			expressed protein	1.16176	1.81007	4.18595	3.64268	2.63428	UP
Zm00001d053220			MYB family transcription factor, putative, expressed	1.74758	2.89702	7.64793	4.59553	2.63606	UP
Zm00001d012485			transmembrane amino acid transporter protein, putative, expressed	2.95381	5.40821	11.3084	10.8167	2.6459	UP
Zm00001d034444			plant-specific domain TIGR01615 family protein, expressed	3.95928	3.60103	10.3152	9.72325	2.65048	UP
Zm00001d023759			hydroxyacid oxidase 1, putative, expressed	5.17199	4.93955	16.8991	10.0415	2.66434	UP
Zm00001d018791			GDSL-like lipase/acylhydrolase, putative, expressed	0.693945	1.52882	2.99458	2.94342	2.67145	UP
Zm00001d032495			invertase/pectin methylesterase inhibitor family protein, putative, expressed	53.6685	70.2107	142.781	189.54	2.68262	UP
Zm00001d011073			expressed protein	23.7527	37.6329	80.8025	84.4683	2.69234	UP
Zm00001d024014			zinc finger family protein, putative, expressed	2.30749	2.31039	5.14799	7.3783	2.71256	UP
Zm00001d016655			0	74.4002	41.924	98.4786	217.185	2.71365	UP
Zm00001d024886			zinc finger family protein, putative, expressed	7.64753	10.6566	20.9806	28.9536	2.72803	UP
Zm00001d033347	lbd11	LBD-transcription factor 11	DUF260 domain containing protein, putative, expressed	1.1184	1.98683	4.17266	4.32242	2.73573	UP
Zm00001d016019			expressed protein	6.53576	10.4412	26.287	20.2701	2.74237	UP
Zm00001d017264			OsWAK13 - OsWAK receptor-like protein kinase, expressed	0.629411	0.676818	1.67487	1.91588	2.74894	UP
Zm00001d037221	tcptf10	TCP-transcription factor 10	TCP-domain protein, putative, expressed	1.87464	2.18038	6.2393	5.24345	2.83174	UP
Zm00001d022464			ultraviolet-B-repressible protein, putative, expressed	169.501	71.587	170.24	514.213	2.83902	UP
Zm00001d052229	ereb17	AP2-EREBP-transcription factor 17	ethylene-responsive transcription factor, putative, expressed	21.34	22.5431	60.3361	64.3292	2.84085	UP
Zm00001d007274			0	12.9101	8.16651	19.9686	40.5311	2.87047	UP
Zm00001d027291				6.11881	13.6608	23.0023	34.0458	2.88419	UP
Zm00001d053436			cytokinin dehydrogenase precursor, putative, expressed	1.99853	4.11057	10.1327	7.62042	2.90601	UP
Zm00001d020460	zhd2	ZF-HD-transcription factor 2	ZF-HD protein dimerisation region containing protein, expressed	4.62064	3.37713	8.49668	14.8759	2.92239	UP
Zm00001d013858			protein kinase domain containing protein, expressed	2.44505	1.04897	4.98914	5.30282	2.94559	UP
Zm00001d035178			cytochrome P450, putative, expressed	1.98529	1.58399	5.70341	4.84487	2.9553	UP
Zm00001d024996	umc1246	0	0	1.99434	1.59861	4.66296	5.96413	2.95776	UP
Zm00001d006065	bhlh121	bHLH-transcription factor 121	BHLH transcription factor, putative, expressed	2.91587	4.65845	12.7444	10.0256	3.00621	UP
Zm00001d036925			OsFBK16 - F-box domain and kelch repeat containing protein, expressed	17.2349	8.95929	26.3524	52.6394	3.01562	UP
Zm00001d018822			DNA binding protein, putative, expressed	2.07854	1.88044	5.94257	6.02836	3.02374	UP
Zm00001d033024			decarboxylase, putative, expressed	1.10965	3.29075	5.0174	8.54334	3.08171	UP
Zm00001d032081			auxin-repressed protein, putative, expressed	1.36464	1.33894	4.41957	3.92749	3.08741	UP
Zm00001d016542			fruit protein PKIWI502, putative, expressed	93.0317	82.5588	237.463	310.278	3.11942	UP
Zm00001d041332			ZOS12-08 - C2H2 zinc finger protein, expressed	6.90833	4.71519	14.9003	21.3986	3.12288	UP
Zm00001d035016			OsFBL38 - F-box domain and LRR containing protein, expressed	4.40577	3.40494	12.3141	12.1397	3.1308	UP
Zm00001d053775	sbp19	SBP-transcription factor 19	OsSPL11 - SBP-box gene family member, expressed	0.742514	0.784823	2.25525	2.53705	3.13768	UP
Zm00001d035214	GRMZM2G055238	0	ureide permease, putative, expressed	0.551189	0.934052	3.01382	1.72394	3.18989	UP
Zm00001d002549			expressed protein	2.09037	2.68049	8.03614	7.26903	3.20805	UP
Zm00001d016991			photosystem II 5 kDa protein, chloroplast precursor, putative, expressed	36.168	28.9776	48.1542	166.104	3.28891	UP
Zm00001d011890	cko3	cytokinin oxidase 3	cytokinin dehydrogenase precursor, putative, expressed	3.45885	5.18087	15.1898	13.7761	3.35264	UP
Zm00001d029526	cyp18	cytochrome P-450 18	cytochrome P450, putative, expressed	0.334229	1.17128	2.31263	2.78482	3.38586	UP
Zm00001d021135	pebp24	phosphatidylethanolamine-binding protein24	osFTL4 FT-Like4 homologous to Flowering Locus T gene; contains Pfam profile PF01161: Phosphatidylethanolamine-binding protein, expressed	0.772078	2.4888	4.19668	6.87827	3.39631	UP
Zm00001d042867	bbi1	bowman-birk inhibitor1	BBTI13 - Bowman-Birk type bran trypsin inhibitor precursor, expressed	43.8636	91.2237	226.424	249.458	3.52277	UP
Zm00001d024281	pao1	polyamine oxidase1	amine oxidase, flavin-containing, domain containing protein, expressed	17.2253	20.5995	60.7288	78.6581	3.68507	UP
Zm00001d052118			ZOS2-17 - C2H2 zinc finger protein, expressed	3.25012	1.87214	7.36106	11.6563	3.71269	UP
Zm00001d010845			0	3.00292	2.65454	13.3457	8.05249	3.7823	UP
Zm00001d032024	myb38	myb transcription factor38	MYB family transcription factor, putative, expressed	6.54057	8.06205	29.9473	25.3326	3.78562	UP
Zm00001d031657	AY107847	0	expressed protein	19.4732	16.5012	61.3883	79.762	3.92363	UP
Zm00001d053880			CCT motif family protein, expressed	0.880424	1.05797	4.17287	3.71815	4.07091	UP
Zm00001d044762			SAM dependent carboxyl methyltransferase, putative, expressed	0.523316	0.524	0.476646	3.85591	4.13682	UP
Zm00001d028245			serine/threonine-protein kinase receptor precursor, putative, expressed	6.1637	3.94297	27.1266	20.0972	4.67254	UP
Zm00001d014790			heat shock protein DnaJ, putative, expressed	13.8422	6.96529	34.1545	63.2271	4.68012	UP
Zm00001d004346				0.813079	1.84572	5.7868	6.67729	4.68786	UP
Zm00001d016661				15.3978	86.9491	451.517	45.8605	4.85972	UP
Zm00001d031158	prp5	pathogenesis related protein5	thaumatin, putative, expressed	7.07906	6.67123	28.4753	40.5918	5.02296	UP
Zm00001d007312			nucleoside-triphosphatase, putative, expressed	0.783389	0.375141	2.01578	3.83149	5.04715	UP
Zm00001d034357			isoflavone reductase homolog IRL, putative, expressed	0.762292	1.52721	5.29868	6.94056	5.34581	UP
Zm00001d000548				0.328363	0.344257	2.01398	1.60997	5.38781	UP
Zm00001d049016			OsFBK25 - F-box domain and kelch repeat containing protein, expressed	5.39335	3.0424	16.8139	28.8889	5.41775	UP
Zm00001d004344			0	3.1439	3.31144	15.5798	19.6924	5.46403	UP
Zm00001d048710	bx2	benzoxazinone synthesis2	cytochrome P450, putative, expressed	1.24043	2.98659	6.98821	16.4801	5.55198	UP
Zm00001d026594	crr2	cytokinin response regulator2	OsRR6 type-A response regulator, expressed	0.284424	0.683653	2.75174	2.67311	5.60374	UP
Zm00001d040836			expressed protein	18.3338	12.8278	71.6968	112.467	5.90996	UP
Zm00001d034171				3.77141	0.222572	9.68634	13.9258	5.91193	UP
Zm00001d037680			HAD superfamily phosphatase, putative, expressed	5.31623	7.42149	29.6423	47.3112	6.04139	UP
Zm00001d034143	hagtf6	GNAT-transcription factor 6	HLS, putative, expressed	1.84702	2.04841	12.1528	11.861	6.16461	UP
Zm00001d038049			glycosyl hydrolases family 17, putative, expressed	3.60863	4.61499	35.628	18.127	6.53666	UP
Zm00001d003009			DUF584 domain containing protein, putative, expressed	0.954213	1.33982	7.59834	8.70044	7.10486	UP
Zm00001d038052			glycosyl hydrolases family 17, putative, expressed	0.0896428	0.583487	1.67512	3.13169	7.14099	UP
Zm00001d008852			0	0.569819	0.134652	4.75675	0.329725	7.22028	UP
Zm00001d006779				0.857987	0.708718	10.7193	0.676954	7.27403	UP
Zm00001d022630	kin1	knotted1 induced1	ribonuclease T2 family domain containing protein, expressed	119.276	109.492	916.218	1039.62	8.54944	UP
Zm00001d036112				0.179942	0.420519	5.20262	0.125312	8.87307	UP
Zm00001d037681			HAD superfamily phosphatase, putative, expressed	3.16476	2.74734	17.1632	35.8197	8.96177	UP
Zm00001d004342			0	19.7586	48.474	306.181	396.643	10.3004	UP
Zm00001d004348			0	16.919	29.6496	215.856	319.356	11.493	UP
Zm00001d005160	bbr2	BBR/BPC-transcription factor 2	GAGA-binding protein, putative, expressed	0	0	0.317385	2.5458	inf	UP
Zm00001d009051			0	0	0	1.59302	0.456088	inf	UP
Zm00001d014840			CHIT4 - Chitinase family protein precursor, expressed	0	0	3.2041	7.99127	inf	UP
Zm00001d017534			expressed protein	0	0	0.853773	2.44607	inf	UP
Zm00001d026053			zinc finger, C3HC4 type domain containing protein, expressed	0	0	1.36741	0.782843	inf	UP
Zm00001d036139				0	0	1.64219	2.50835	inf	UP
Zm00001d038403			expressed protein	0	0	44.3092	116.926	inf	UP
Zm00001d040231				0	0	1.53625	4.39436	inf	UP
Zm00001d040803			RALFL7 - Rapid ALkalinization Factor RALF family protein precursor, expressed	0	0	1.4799	5.08072	inf	UP
Zm00001d040906			0	0	0	1.55099	1.2689	inf	UP
Zm00001d054096			0	0	0	0.268591	3.53583	inf	UP
